# Supplementary material for: Isolation, Identification, and Selection of Bacteria With Proof-of-Concept for Bioaugmentation of Whitewater From Wood-Free Paper Mills
Source: Front Microbiol. 2021 Oct 4;12:758702. doi: 10.3389/fmicb.2021.758702 (PMC8521037; doi:10.3389/fmicb.2021.758702)
Supplement: Supplementary file 2 [file Table_2.xlsx]

## Sheet: Table B.1
Supplementary material B
Supplementary Table B.1. Bacterial isolates listed with name and result of the biodegradation assay (parts a-m). The last table (part n) indicates overall descriptive results.
The aim of the biodegradation assays was to find the fastest degraders of the carbon source used by each isolate during the isolation process.
Name of unidentified isolates consist of the carbon source the particular isolate used during isolation, the sequential number and the inoculation source.
Name of isolates identified by 16S rRNA gene sequencing contain name definition in Genbank and inoculation source.
(A) Red dye in NB 48 h at 25°C; A510 recorded for supernatant of visually discolored media; OD600 in triplicates, A510 in duplicates; c0=15 mg/L red (l).
Number of isolates (/)	Isolate	c/c0 RED	RSE of A510	OD600	RSE of OD600
1	Mycobacterium sp. strain RED1-CF	1	/	1.06	0.05
2	RED3-CF	1	/	0.32	0.08
3	RED3A-CF	1	/	0.63	0.02
4	Mycobacterium sp. strain RED5A-CF	1	/	0.45	0.11
5	Mycobacterium sp. strain RED7-CF	1	/	0.76	0.04
6	Mycobacterium sp. strain RED8A-CF	1	/	1.16	0.1
7	Mycobacterium sp. strain RED9-CF	1	/	1.11	0.02
8	Sphingomonas sp. strain RED10-CF	1	/	1.13	0.02
9	Xanthomonadales bacterium strain RED11A-CF	0.8	0.02	1.14	0.02
10	Xanthomonadales bacterium strain RED12-BF	1	/	1.08	0.04
11	Agromyces sp. strain RED13-BF	1	/	0.2	0.02
12	Stenotrophomonas sp. strain RED14-BF	-0.05	0.01	1.39	0.04
13	Micrococcus sp. strain RED14A-BF	0.2	0	1.39	0.03
14	Agromyces sp. strain RED15-BF	1	0	0.95	0.01
15	Agromyces sp. strain RED15A-BF	-0.12	0.03	1.02	0.09
16	Stenotrophomonas sp. strain RED16-BF	0.59	0.01	1.52	0.04
17	RED16A-BF	1	0	1.02	0.07
18	Stenotrophomonas sp. strain RED16B-BF	0.11	0	1.68	0.01
19	Micrococcus sp. strain RED17-CF	0.53	0.03	1.07	0.03
20	Micrococcus sp. strain RED18-CF	1	/	1.33	0.01
(B) Blue dye in NB 18 h at 25°C; A570 recorded for visually discolored media, OD600 in triplicates, A570 in duplicates; c0=6 mg/L blue (l).
Number of isolates (/)	Isolate	c/c0 BLU	RSE of A570	OD600	RSE of OD600
1	BLU1-CF	1	/	0.23	0.01
2	BLU2-CF	1	/	0.24	0.01
3	BLU3-CF	1	/	0.26	0.08
4	BLU4-CF	1	/	0.24	0.01
5	BLU5-CF	1	/	0.34	0.06
6	Mycobacterium sp. strain BLU6-CF	1	/	0.82	0.07
7	Cellulomonas sp. strain BLU7-BF	1	/	0.74	0.06
8	Rhabdobacter sp. strain BLU8-BF	1	/	0.56	0.05
9	BLU9-BF	1	/	0.63	0.05
10	Mycobacterium sp. strain BLU10-CF	1	/	0.27	0.05
11	Staphylococcus sp. strain BLU11-BF	1	/	0.26	0.06
12	Microbacterium sp. strain BLU12-BTP	1	/	0.51	0.06
13	Microbacterium sp. strain BLU13-BTP	1	/	0.51	0.1
14	Acinetobacter sp. strain BLU14A-BTP	1	/	0.94	0.09
15	Xanthomonadales bacterium strain BLU15-CF	1	/	0.26	0.02
16	Rhizobium sp. strain BLU16-CF	1	/	0.42	0.08
17	Xanthomonadales bacterium strain BLU17-CF	0.9	0.01	0.24	0.01
18	Sphingomonas sp. strain BLU18-CF	1	/	0.27	0.05
19	Microbacterium sp. strain BLU19-BTP	0.8	0.01	0.58	0.07
20	Chelatococcus sp. strain BLU20-CF	1	/	0.24	0.01
21	BLU21-CF	0.85	0.03	0.24	0.01
22	Paenibacillus sp. strain BLU22A-BTP	0.89	0.01	0.52	0.03
23	Microbacterium sp. strain BLU23-BTP	0.6	0.03	1.59	0.05
24	Pseudomonas sp. strain BLU24-BF	1	/	1.24	0.04
25	Microbacterium sp. strain BLU25-BTP	1	/	0.45	0.11
26	Microbacterium sp. strain BLU26-BTP	1	/	0.5	0.03
27	Acinetobacter sp. strain BLU27-BTP	0.93	0.04	0.86	0.06
(C) Whitener in M9Glc (l) 3 days at 25°C, E430 recorded for media with visual decrease in opaqueness and significant increase in OD600, OD600 in triplicates, 50-times diluted before fluorescence measurements; c[mmol/L] = 0.0065 E430 + 2.6076; c0=0.9 g/L.
Number of isolates (/)	Isolate	c/c0 WH	RSE of E430	OD600	RSE of OD600
1	Mycobacterium sp. strain WH1-CF	1.02	0.1	0.111	0.1
2	WH4-CF	1.03	0.1	0.278	0.02
3	Agromyces sp. strain WH5-BF	0.99	0.1	0.041	0.07
4	Dyadobacter sp. strain WH6-BF	1.01	0.1	0.087	0
5	Mycobacterium sp. strain WH7-CF	1	/	0.016	0.01
6	Mycobacterium sp. strain WH8-BTP	0.59	0.1	0.125	0.02
7	Pedobacter sp. strain WH9-CF	1	/	0.004	0
8	Pedobacter sp. strain WH10-CF	1	/	0	0.01
9	Pedobacter sp. strain WH11-CF	1	/	0	0.01
10	Pedobacter sp. strain WH12-CF	1	/	0.001	0.01
11	Caulobacter sp. strain WH13-BTP	1	/	0.006	0.04
12	Mycobacterium sp. strain WH14-CF	1	0.1	0.366	0.03
(D) Black dye in NB 2.8 days at 25°C; A440 recorded only for discolored media. OD600 in triplicates; OD600 presented only for isolates that discolored black dye, because the second dye absorption maximum at 590 nm overlaps OD600 measurements; c0=57 mg/L = 53 mmol/L black dye, RSE of c/c0 4%, because of sedimentation of dye during centrifugation.
Number of isolates (/)	Isolate	c/c0 BLA	RSE of A440	OD600	RSE of OD600
1	BLA2-CF	1	/	/	/
2	BLA3-CF	1	/	/	/
3	BLA4-CF	1	/	/	/
4	Mycobacterium sp. strain BLA5-CF	1	/	/	/
5	BLA6-CF	1	/	/	/
6	BLA7-CF	1	/	/	/
7	BLA9-CF	1	/	/	/
8	BLA10-CF	1	/	/	/
9	BLA11-CF	1	/	/	/
10	BLA12-CF	1	/	/	/
11	Chelatococcus sp. strain BLA13-CF	1	/	/	/
12	Sphingomonas sp. strain BLA14-CF	0.7	0.04	1.83	0.02
13	Comamonas sp. strain BLA15-CF	1	/	/	/
14	Dyella sp. BLA15A-CF	1	/	/	/
15	Stenotrophomonas sp. strain BLA16-BTP	0.7	0.04	2.4	0.03
16	BLA17-CF	1	/	/	/
17	BLA18-CF	1	/	/	/
18	Stenotrophomonas sp. strain BLA19-BF	0.84	0.04	2.26	0.03
19	BLA20-BF	1	/	/	/
20	BLA21-BF	1	/	/	/
21	Stenotrophomonas sp. strain BLA21A-BF	0.85	0.04	2.49	0.02
22	Stenotrophomonas sp. strain BLA22-BF	0.88	0.04	2.51	0.01
23	BLA22A-BF	1	/	/	/
(E) Yellow dye: inoculation in two media: M9 95 mg/L yellow (l) and M9 47 mg/L glucose (l), 7 days at 25°C.
Number of isolates (/)	Isolate	(c-ccells)/c0 Y	RSE of A400	OD600	RSE of OD600
1	Y7-CF	1	0.05	0.01	0.01
2	Y8-CF	1	0.02	0.01	0.01
3	Y9-BTP	1	0.02	0.01	0.02
4	Y10-BF	1	0	0.01	0
5	Y11-CF	1	0.02	0.01	0
6	Y12-CF	1	0.03	0.01	0.07
7	Bacillus sp. strain Y13-CF	0.94	0.01	0.01	0.01
8	Klebsiella sp. strain Y14A-BTP	0.92	0.02	0.01	0.01
9	Pseudomonas sp. strain Y15-BF	0.94	0.01	0.01	0.02
10	Xanthobacter sp. strain Y16-BF	0.92	0.02	0.01	0
11	Pseudomonas sp. strain Y17-BF	0.53	0.01	0.02	0.01
12	Pseudomonas sp. strain Y18-BF	0.6	0	0.01	0.01
13	Pseudomonas sp. strain Y19-BF	0.5	0.03	0.02	0
14	Y20-CF	1	0.02	0.01	0.01
(F) Cationic starch 10 g/L (s), 9 days at 25°C; RSE 10%; rDIS* = 3 cm.
Number of isolates (/)	Isolate	c/c0 CST
1	CST1-CF	1
2	CST2-CF	1
3	CST3-CF	1
4	CST4-CF	1
5	Staphylococcus sp. strain CST5-CF	0.83
6	CST5C-CF	1
7	CST6-CF	1
8	CST7-CF	1
9	CST8-CF	1
10	CST9-CF	1
11	Micrococcus sp. strain CST10-CF	0.83
12	CST11-CF	1
13	CST12-CF	1
14	CST13-CF	1
15	CST14-CF	1
16	CST15-CF	1
17	Brevibacterium sp. strain CST16-CF	0.83
18	CST17-CF	1
19	CST18-CF	1
20	CST19-CF	1
21	CST20-CF	1
22	CST21-CF	1
23	CST22-CF	1
24	CST23-CF	0.95
25	CST24-CF	1
26	CST25-CF	1
27	CST26-BF	1
28	CST27-BF	1
29	CST28-BF	1
30	CST29-BF	1
31	CST30-CF	1
32	CST31-CF	1
33	CST32-BTP	1
34	CST33-BTP	1
35	CST34-BF	1
36	CST35-BF	1
37	CST36-CF	1
38	Xanthomonadales bacterium strain CST37-CF	0.75
39	CST38-CF	1
40	CST39-CF	1
41	CST40-CF	1
42	CST41-CF	1
43	CST42-CF	1
44	CST43-BF	1
(G) Native starch 10g/L (s), 11 days at 25°C; RSE 10%; rDIS* = 3 cm.
Number of isolates (/)	Isolate	c/c0 NST
1	NST1-CF	1
2	NST2-BTP	1
3	NST3-CF	1
4	NST4-CF	1
5	NST5-CF	1
6	NST6-CF	1
7	NST7-CF	1
8	NST8-CF	1
9	NST9-CF	1
10	NST10-CF	1
11	NST11-CF	1
12	NST12-CF	1
13	NST13-CF	1
14	NST14-CF	1
15	NST15-CF	1
16	NST16-CF	1
17	NST17-CF	1
18	NST18-CF	1
19	NST19-BF	1
20	Agromyces sp. strain NST20-BTP	0.83
21	NST21-BTP	1
22	Staphylococcus sp. strain NST22-BTP	0.87
23	NST23-CF	1
24	NST24-CF	1
25	NST25-BTP	1
26	NST26-BTP	1
27	NST27-BTP	1
28	NST28-BTP	1
29	NST29-CF	1
30	NST30-CF	1
31	NST31-CF	1
(H) Starch 10 g/L (s), 13 days at 25°C; RSE 10%; rDIS* = 3 cm.
Number of isolates (/)	Isolate	c/c0 ST
1	ST1-CF	1
2	ST2-CF	1
3	ST3-CF	1
4	ST4-CF	1
5	ST5-CF	1
6	ST6-CF	1
7	ST7-CF	1
8	ST8-CF	1
9	ST9-BF	1
10	ST10-BTP	1
11	ST11-BTP	1
12	Klebsiella sp. strain ST12-CF	0.72
13	ST13-CF	1
14	Xanthomonadales bacterium strain ST14-CF	0
15	ST15-BTP	1
16	Xanthomonadales bacterium strain ST16-CF	0
17	ST17-CF	1
18	ST18-CF	1
19	ST19-CF	1
20	ST20-CF	1
21	ST21-CF	1
22	ST22-CF	1
23	ST23-CF	1
24	ST24-CF	1
25	ST25-CF	1
26	ST26-CF	1
27	ST27-BTP	1
28	ST28-CF	1
29	ST29-CF	1
30	ST30-CF	1
31	ST31-CF	1
32	ST32-CF	1
33	ST33-BF	1
34	ST34-BF	1
35	ST35-BF	1
(I) Cellulose 5 g/L (s), 11 days; RSE 5%; rDIS* = 3 cm.
Number of isolates (/)	Isolate	c/c0 CE
1	CE1-CF	1
2	CE2-CF	1
3	CE3-CF	1
4	CE4-CF	1
5	CE5-CF	1
6	CE6-CF	1
7	Paenibacillus sp. strain CE7-CF	0.81
8	CE8-CF	1
9	CE9-CF	1
10	CE10-CF	1
11	CE11-CF	1
12	Xanthomonadales bacterium strain CE12-CF	0
13	CE13-CF	1
14	CE14-BTP	1
15	CE15-CF	1
16	CE16-BTP	1
17	Agromyces sp. strain CE17-BF	0.46
18	CE18-CF	1
19	CE19-CF	1
20	CE20-CF	1
21	Xanthomonadales bacterium strain CE21-CF	0
22	CE22-CF	1
(J) PVA 5 g/L (s), 7 days at 25°C; RSE 5%; rDIS* = 3 cm.
Number of isolates (/)	Isolate	c/c0 PVA
1	PVA1-CF	1
2	PVA2-CF	1
3	Staphylococcus sp. strain PVA3-CF	0.75
4	PVA4-CF	1
5	PVA5-CF	1
6	PVA6-CF	1
7	Mycobacterium sp. strain PVA7-CF	0.75
8	PVA8-CF	1
9	PVA9-CF	1
10	PVA10-BF	1
11	PVA11-BF	1
12	PVA12-BF	1
13	PVA13-BTP	1
14	Phenylobacterium sp. strain PVA14-BF	0.83
15	PVA15-CF	1
16	PVA16-BF	1
17	Pedobacter sp. strain PVA17-CF	0.84
18	PVA18-CF	1
19	Xanthomonadales bacterium strain PVA19-CF	0.13
20	Micrococcus sp. strain PVA20-CF	0.75
(K) Latex 0.25 g/L (s), 7 days at 25°C; RSE 10%, rDIS* = 3 cm.
Number of isolates (/)	Isolate	c/c0 LX
1	LX1-CF	1
2	LX2-CF	1
3	LX3-CF	1
4	LX4-CF	1
5	LX5-CF	1
6	LX6-CF	1
7	LX7-CF	1
8	Micrococcus sp. strain LX8-BF	0.84
9	LX9-CF	1
10	LX10-BTP	1
11	Micrococcus sp. strain LX11-CF	0.75
12	LX12-BTP	1
13	Agromyces sp. strain LX13-BF	0.31
14	LX14-BF	1
15	LX15-CF	0.95
16	LX16-CF	1
17	LX17-CF	1
18	LX18-CF	1
19	LX19-BTP	1
20	LX20-CF	1
21	LX21-BTP	1
22	LX22-BF	1
23	LX23-CF	1
(L) Resin 0.25 g/L (s), 7 days at 25°C; RSE 10%; rDIS* = 3 cm.
Number of isolates (/)	Isolate	c/c0 RES
1	RES1-CF	1
2	RES2-CF	1
3	RES3-CF	1
4	RES4-CF	1
5	RES5-BF	1
6	RES6-BTP	1
7	RES8-CF	1
8	Xanthomonadales bacterium strain RES9-CF	0.75
9	RES11-BTP	1
10	RES12-BTP	1
11	Xanthomonadales bacterium strain RES13-CF	0.75
12	RES14-CF	1
13	Xanthomonadales bacterium strain RES15-CF	0.75
14	Xanthomonadales bacterium strain RES16-CF	0.75
15	RES17-BTP	1
16	RES18-CF	1
17	Aeromonas sp. strain RES19-BTP	0.39
18	RES20-CF	1
19	RES21-CF	1
20	RES22-BTP	1
(M) AKD 0.25 g/L (s), 7 days at 25°C; RSE 5%; rDIS* = 3 cm.
Number of isolates (/)	Isolate	c/c0 AKD
1	AKD1-CF	1
2	AKD2-CF	1
3	AKD3-CF	1
4	Cellulosimicrobium sp. strain AKD4-BF	0.51
5	Xanthomonadales bacterium strain AKD5-CF	0.46
6	AKD6-CF	1
7	AKD7-BF	1
8	AKD8-CF	1
9	AKD9-BTP	1
10	AKD10-BTP	1
11	AKD11-BTP	1
12	AKD12-BTP	1
13	Sphingobacterium sp. strain AKD13-BTP	0.75
14	AKD14-CF	1
15	AKD15-CF	1
16	AKD16-CF	1
17	AKD17-CF	1
18	AKD18-BTP	1
19	Sphingobacterium sp. strain AKD19A-BTP	0.75
20	AKD20-BTP	1
21	AKD21-BTP	1
22	AKD22-CF	1
23	AKD23-CF	1
24	AKD24-CF	1
25	AKD25-CF	1
26	AKD26-CF	1
27	AKD27-BTP	1
(N) Overall descriptive results.
Carbon source	Number of isolates (/)	Number of isolates with activity above detection limit (/)	Percentage of isolates with activity above detection limit	Number of identified isolates (/)	Percentage of identified isolates
Red	20	7	0.35	17	0.85	0.813559
Blue	27	6	0.222222	20	0.740741
Whitener	12	2	0.166667	11	0.916667
Black	23	5	0.217391	9	0.391304	0.432432
Yellow	14	7	0.5	7	0.5
Cationic starch	44	4	0.0909091	4	0.0909091	0.13964
Native starch	31	2	0.0645161	2	0.0645161
Starch, soluble	35	3	0.0857143	3	0.0857143
Cellulose	22	4	0.181818	4	0.181818
PVA	20	6	0.3	6	0.3
Latex	23	3	0.130435	3	0.130435
Resin	20	5	0.25	5	0.25
AKD	27	4	0.148148	4	0.148148
Total	318	58	0.18239	95	0.298742

## Sheet: Table B.2
Supplementary Table B.2. The ten closest relatives of 95 identified bacterial isolates obtained by BLASTN search on database RDP with bit score, E value and identity.
Where results of NCBI database presented, isolate marked with a.
Genbank Accession number	Isolate	Name with genus and inoculation source	10 closest relatives	Bit Score	Evalue	Identity and gaps
MW144895	CST5	Staphylococcus sp. strain CST5-CF	Staphylococcus sp. VITG-7 Lineage=Root;rootrank;Bacter...	2176	0	1239/1266 (98%), Gaps = 13/1266 (1%)
			bacterium BQN2Ps-LCR67 Lineage=Root;rootrank;Bacteria;...	2170	0	1233/1259 (98%), Gaps = 12/1259 (1%)
			Staphylococcus sp. EB12 Lineage=Root;rootrank;Bacteria...	2169	0	1232/1258 (98%), Gaps = 12/1258 (1%)
			Staphylococcus sp. EB87 Lineage=Root;rootrank;Bacteria...	2169	0	1232/1258 (98%), Gaps = 12/1258 (1%)
			Staphylococcus sp. EB54 Lineage=Root;rootrank;Bacteria...	2169	0	1232/1258 (98%), Gaps = 12/1258 (1%)
			Staphylococcus hominis subsp. null; KSI 1345 Lineage=R...	2169	0	1237/1265 (98%), Gaps = 14/1265 (1%)
			Staphylococcus hominis subsp. null; S9-624 Lineage=Roo...	2169	0	1237/1265 (98%), Gaps = 14/1265 (1%)
			Staphylococcus sp. CIFRI PTSB-29 Lineage=Root;rootrank...	2169	0	1232/1258 (98%), Gaps = 12/1258 (1%)
			uncultured bacterium; ncd1519f11c1 Lineage=Root;rootra...	2169	0	1238/1266 (98%), Gaps = 15/1266 (1%)
			uncultured bacterium; ncd1189a03c1 Lineage=Root;rootra...	2169	0	1238/1266 (98%), Gaps = 15/1266 (1%)
MW144923	CST10	Micrococcus sp. strain CST10-CF	Micrococcus sp. TF1-15 Lineage=Root;rootrank;Bacteria;...	2314	0	1355/1398 (97%), Gaps = 32/1398 (2%)
			Micrococcus sp. SK26 Lineage=Root;rootrank;Bacteria;do...	2313	0	1357/1401 (97%), Gaps = 34/1401 (2%)
			Micrococcus sp. KC2 Lineage=Root;rootrank;Bacteria;dom...	2313	0	1358/1402 (97%), Gaps = 35/1402 (2%)
			Micrococcus sp. 3451 Lineage=Root;rootrank;Bacteria;do...	2309	0	1358/1403 (97%), Gaps = 36/1403 (3%)
			Micrococcus sp. SK13 Lineage=Root;rootrank;Bacteria;do...	2309	0	1358/1403 (97%), Gaps = 36/1403 (3%)
			Micrococcus luteus; B9 Lineage=Root;rootrank;Bacteria;...	2309	0	1358/1403 (97%), Gaps = 36/1403 (3%)
			Micrococcus sp. HW4 Lineage=Root;rootrank;Bacteria;dom...	2307	0	1357/1402 (97%), Gaps = 35/1402 (2%)
			Micrococcus sp. HB-1 Lineage=Root;rootrank;Bacteria;do...	2307	0	1354/1398 (97%), Gaps = 34/1398 (2%)
			Micrococcus sp. 13-17-3 Lineage=Root;rootrank;Bacteria...	2305	0	1353/1397 (97%), Gaps = 34/1397 (2%)
			Micrococcus sp. 3498 Lineage=Root;rootrank;Bacteria;do...	2303	0	1357/1403 (97%), Gaps = 36/1403 (3%)
MW144850	CST16	Brevibacterium sp. strain CST16-CF	Brevibacterium sp. K01-11 Lineage=Root;rootrank;Bacter...	2163	0	1216/1236 (98%), Gaps = 10/1236 (1%)
			Brevibacterium sp. K22-06 Lineage=Root;rootrank;Bacter...	2163	0	1216/1236 (98%), Gaps = 10/1236 (1%)
			Brevibacterium sp. MN8-1 Lineage=Root;rootrank;Bacteri...	2161	0	1205/1220 (99%), Gaps = 9/1220 (1%)
			Brevibacterium casei; 379 Lineage=Root;rootrank;Bacter...	2161	0	1205/1220 (99%), Gaps = 9/1220 (1%)
			Brevibacterium sp. NCCP-92 Lineage=Root;rootrank;Bacte...	2159	0	1208/1225 (99%), Gaps = 9/1225 (1%)
			Brevibacterium sp. SA312 Lineage=Root;rootrank;Bacteri...	2158	0	1204/1220 (99%), Gaps = 9/1220 (1%)
			Brevibacterium casei; y51 Lineage=Root;rootrank;Bacter...	2156	0	1204/1220 (99%), Gaps = 10/1220 (1%)
			Brevibacterium sp. 34 Lineage=Root;rootrank;Bacteria;d...	2156	0	1204/1220 (99%), Gaps = 9/1220 (1%)
			uncultured bacterium; ncd1059f10c1 Lineage=Root;rootra...	2156	0	1204/1220 (99%), Gaps = 9/1220 (1%)
			uncultured bacterium; ncd613h10c1 Lineage=Root;rootran...	2156	0	1204/1220 (99%), Gaps = 9/1220 (1%)
MW144906	CST37	Xanthomonadales bacterium strain CST37-CF	[Pseudomonas] boreopolis; SR1; A Lineage=Root;rootrank...	2134	0	1230/1264 (97%), Gaps = 14/1264 (1%)
			uncultured Pseudomonas sp.; czt6 Lineage=Root;rootrank...	2134	0	1230/1264 (97%), Gaps = 14/1264 (1%)
			Pseudomonas boreopolis; S2-s-PMWA-6 Lineage=Root;rootr...	2134	0	1230/1264 (97%), Gaps = 14/1264 (1%)
			[Pseudomonas] boreopolis; SR2; B Lineage=Root;rootrank...	2128	0	1229/1264 (97%), Gaps = 14/1264 (1%)
			[Pseudomonas] boreopolis; SR3; C Lineage=Root;rootrank...	2128	0	1229/1264 (97%), Gaps = 14/1264 (1%)
			Pseudomonas boreopolis; Q-5 Lineage=Root;rootrank;Bact...	2126	0	1229/1264 (97%), Gaps = 15/1264 (1%)
			Pseudomonas boreopolis; SMs21 Lineage=Root;rootrank;Ba...	2122	0	1226/1261 (97%), Gaps = 14/1261 (1%)
			Pseudomonas boreopolis (T); ATCC 33662 Lineage=Root;ro...	2121	0	1225/1261 (97%), Gaps = 14/1261 (1%)
			Pseudomonas sp. S6-261 Lineage=Root;rootrank;Bacteria;...	2106	0	1221/1259 (97%), Gaps = 10/1259 (1%)
			Pseudomonas sp. S6-257 Lineage=Root;rootrank;Bacteria;...	2106	0	1221/1259 (97%), Gaps = 10/1259 (1%)
MW144916	NST20	Agromyces sp. strain NST20-BTP	Agromyces sp. CFWTS69 Lineage=Root;rootrank;Bacteria;d...	2265	0	1338/1384 (97%), Gaps = 40/1384 (3%)
			Agromyces aurantiacus; TRTYP3 Lineage=Root;rootrank;Ba...	2265	0	1338/1384 (97%), Gaps = 40/1384 (3%)
			Agromyces sp. CNJ745 PL04 Lineage=Root;rootrank;Bacter...	2265	0	1338/1384 (97%), Gaps = 40/1384 (3%)
			Agromyces indicus (T); NIO-1018 Lineage=Root;rootrank;...	2263	0	1342/1390 (97%), Gaps = 41/1390 (3%)
			Agromyces sp. BAB-4139 Lineage=Root;rootrank;Bacteria;...	2259	0	1338/1385 (97%), Gaps = 41/1385 (3%)
			Agromyces sp. IARI-CS-28 Lineage=Root;rootrank;Bacteri...	2255	0	1318/1358 (97%), Gaps = 34/1358 (3%)
			Agromyces sp. IARI-CS-30 Lineage=Root;rootrank;Bacteri...	2255	0	1333/1379 (97%), Gaps = 40/1379 (3%)
			Agromyces sp. RM8 Lineage=Root;rootrank;Bacteria;domai...	2254	0	1336/1384 (97%), Gaps = 40/1384 (3%)
			bacterium JP74 Lineage=Root;rootrank;Bacteria;domain;"...	2233	0	1337/1390 (96%), Gaps = 44/1390 (3%)
			bacterium JP36 Lineage=Root;rootrank;Bacteria;domain;"...	2233	0	1333/1384 (96%), Gaps = 43/1384 (3%)
MW144934	NST22	Staphylococcus sp. strain NST22-BTP	Staphylococcus sp. G2-14 Lineage=Root;rootrank;Bacteri...	2182	0	1243/1269 (98%), Gaps = 20/1269 (2%)
			Staphylococcus sp. U1368-101106-SW107 Lineage=Root;roo...	2182	0	1241/1266 (98%), Gaps = 20/1266 (2%)
			uncultured bacterium; ncd1746b08c1 Lineage=Root;rootra...	2182	0	1242/1267 (98%), Gaps = 21/1267 (2%)
			uncultured bacterium; ncd1693b05c1 Lineage=Root;rootra...	2182	0	1242/1267 (98%), Gaps = 21/1267 (2%)
			Staphylococcus epidermidis; T7-3M Lineage=Root;rootran...	2182	0	1241/1266 (98%), Gaps = 20/1266 (2%)
			uncultured bacterium; ncd735f08c1 Lineage=Root;rootran...	2182	0	1242/1267 (98%), Gaps = 21/1267 (2%)
			Staphylococcus epidermidis; -Y76 Lineage=Root;rootrank...	2180	0	1240/1265 (98%), Gaps = 20/1265 (2%)
			Staphylococcus sp. RJ7 Lineage=Root;rootrank;Bacteria;...	2178	0	1239/1264 (98%), Gaps = 20/1264 (2%)
			Staphylococcus sp. JPR7 Lineage=Root;rootrank;Bacteria...	2178	0	1239/1264 (98%), Gaps = 20/1264 (2%)
			Staphylococcus sp. G2-17 Lineage=Root;rootrank;Bacteri...	2178	0	1239/1264 (98%), Gaps = 20/1264 (2%)
MW144856	ST12	Klebsiella sp. strain ST12-CF	Klebsiella oxytoca; LF-1 Lineage=Root;rootrank;Bacteri...	2030	0	1135/1151 (99%), Gaps = 8/1151 (1%)
			Klebsiella sp. SPC06 Lineage=Root;rootrank;Bacteria;do...	2017	0	1131/1148 (99%), Gaps = 9/1148 (1%)
			Klebsiella oxytoca; NGB-FR-50 Lineage=Root;rootrank;Ba...	2017	0	1136/1155 (98%), Gaps = 11/1155 (1%)
			Klebsiella oxytoca; NFL28 Lineage=Root;rootrank;Bacter...	2015	0	1129/1146 (99%), Gaps = 8/1146 (1%)
			uncultured Klebsiella sp.; HLNR03 Lineage=Root;rootran...	2013	0	1122/1136 (99%), Gaps = 8/1136 (1%)
			Klebsiella oxytoca; NGB-FR52 Lineage=Root;rootrank;Bac...	2013	0	1132/1150 (98%), Gaps = 11/1150 (1%)
			Klebsiella oxytoca; NGB-FR49 Lineage=Root;rootrank;Bac...	2013	0	1132/1150 (98%), Gaps = 11/1150 (1%)
			Klebsiella oxytoca; CAV1374 Lineage=Root;rootrank;Bact...	2013	0	1132/1150 (98%), Gaps = 11/1150 (1%)
			Klebsiella oxytoca; CAV1374 Lineage=Root;rootrank;Bact...	2013	0	1132/1150 (98%), Gaps = 11/1150 (1%)
			Klebsiella oxytoca; CAV1374 Lineage=Root;rootrank;Bact...	2013	0	1132/1150 (98%), Gaps = 11/1150 (1%)
MW144828	ST14	Xanthomonadales bacterium strain ST14-CF	[Pseudomonas] boreopolis; SR1; A Lineage=Root;rootrank...	2316	0	1379/1434 (96%), Gaps = 29/1434 (2%)
			uncultured Pseudomonas sp.; czt6 Lineage=Root;rootrank...	2316	0	1379/1434 (96%), Gaps = 29/1434 (2%)
			Pseudomonas boreopolis; S2-s-PMWA-6 Lineage=Root;rootr...	2316	0	1379/1434 (96%), Gaps = 29/1434 (2%)
			[Pseudomonas] boreopolis; SR2; B Lineage=Root;rootrank...	2313	0	1379/1435 (96%), Gaps = 30/1435 (2%)
			[Pseudomonas] boreopolis; SR3; C Lineage=Root;rootrank...	2313	0	1379/1435 (96%), Gaps = 30/1435 (2%)
			Pseudomonas boreopolis; Q-5 Lineage=Root;rootrank;Bact...	2311	0	1378/1434 (96%), Gaps = 30/1434 (2%)
			Pseudomonas boreopolis; SMs21 Lineage=Root;rootrank;Ba...	2303	0	1376/1433 (96%), Gaps = 29/1433 (2%)
			Pseudomonas boreopolis (T); ATCC 33662 Lineage=Root;ro...	2302	0	1375/1433 (96%), Gaps = 29/1433 (2%)
			Pseudomonas sp. S6-261 Lineage=Root;rootrank;Bacteria;...	2265	0	1314/1354 (97%), Gaps = 16/1354 (1%)
			Pseudomonas sp. S6-257 Lineage=Root;rootrank;Bacteria;...	2265	0	1314/1354 (97%), Gaps = 16/1354 (1%)
MW144919	ST16	Xanthomonadales bacterium strain ST16-CF	[Pseudomonas] boreopolis; SR1; A Lineage=Root;rootrank...	2316	0	1325/1355 (98%), Gaps = 21/1355 (2%)
			uncultured Pseudomonas sp.; czt6 Lineage=Root;rootrank...	2316	0	1325/1355 (98%), Gaps = 21/1355 (2%)
			Pseudomonas boreopolis; S2-s-PMWA-6 Lineage=Root;rootr...	2316	0	1325/1355 (98%), Gaps = 21/1355 (2%)
			[Pseudomonas] boreopolis; SR2; B Lineage=Root;rootrank...	2311	0	1324/1355 (98%), Gaps = 21/1355 (2%)
			[Pseudomonas] boreopolis; SR3; C Lineage=Root;rootrank...	2311	0	1324/1355 (98%), Gaps = 21/1355 (2%)
			Pseudomonas boreopolis; Q-5 Lineage=Root;rootrank;Bact...	2311	0	1324/1355 (98%), Gaps = 22/1355 (2%)
			Pseudomonas boreopolis; SMs21 Lineage=Root;rootrank;Ba...	2305	0	1323/1355 (98%), Gaps = 21/1355 (2%)
			Pseudomonas boreopolis (T); ATCC 33662 Lineage=Root;ro...	2303	0	1322/1355 (98%), Gaps = 21/1355 (2%)
			Pseudomonas sp. S6-261 Lineage=Root;rootrank;Bacteria;...	2266	0	1316/1355 (97%), Gaps = 21/1355 (2%)
			Pseudomonas sp. S6-257 Lineage=Root;rootrank;Bacteria;...	2266	0	1316/1355 (97%), Gaps = 21/1355 (2%)
MW144847	CE7	Paenibacillus sp. strain CE7-CF	Paenibacillus sp. MO-18 Lineage=Root;rootrank;Bacteria...	2047	0	1143/1159 (99%), Gaps = 6/1159 (1%)
			Paenibacillus phoenicis (T); 3PO2SA Lineage=Root;rootr...	2043	0	1144/1161 (99%), Gaps = 7/1161 (1%)
			Paenibacillus phoenicis; HM06-03 Lineage=Root;rootrank...	2043	0	1144/1161 (99%), Gaps = 7/1161 (1%)
			Paenibacillus sp. HanTHS1 Lineage=Root;rootrank;Bacter...	2043	0	1144/1161 (99%), Gaps = 7/1161 (1%)
			Paenibacillus sp. Smarlab 3301786 Lineage=Root;rootran...	2043	0	1144/1161 (99%), Gaps = 7/1161 (1%)
			uncultured Paenibacillus sp.; AcqueII_30 Lineage=Root;...	2037	0	1143/1161 (98%), Gaps = 7/1161 (1%)
			Paenibacillus sp. oral taxon 786; F0064 Lineage=Root;r...	2037	0	1143/1161 (98%), Gaps = 7/1161 (1%)
			uncultured bacterium; 333_TC13_61 Lineage=Root;rootran...	2032	0	1142/1161 (98%), Gaps = 8/1161 (1%)
			uncultured Paenibacillus sp.; AcqueII_70 Lineage=Root;...	2021	0	1140/1161 (98%), Gaps = 7/1161 (1%)
			rumen bacterium E47 Lineage=Root;rootrank;Bacteria;dom...	1995	0	1130/1161 (97%), Gaps = 7/1161 (1%)
MW144897	CE12	Xanthomonadales bacterium strain CE12-CF	[Pseudomonas] boreopolis; SR1; A Lineage=Root;rootrank...	2281	0	1277/1296 (99%), Gaps = 8/1296 (1%)
			uncultured Pseudomonas sp.; czt6 Lineage=Root;rootrank...	2281	0	1277/1296 (99%), Gaps = 8/1296 (1%)
			Pseudomonas boreopolis; S2-s-PMWA-6 Lineage=Root;rootr...	2281	0	1277/1296 (99%), Gaps = 8/1296 (1%)
			[Pseudomonas] boreopolis; SR2; B Lineage=Root;rootrank...	2276	0	1276/1296 (98%), Gaps = 8/1296 (1%)
			[Pseudomonas] boreopolis; SR3; C Lineage=Root;rootrank...	2276	0	1276/1296 (98%), Gaps = 8/1296 (1%)
			Pseudomonas boreopolis; Q-5 Lineage=Root;rootrank;Bact...	2274	0	1276/1296 (98%), Gaps = 9/1296 (1%)
			Pseudomonas boreopolis; SMs21 Lineage=Root;rootrank;Ba...	2265	0	1274/1296 (98%), Gaps = 8/1296 (1%)
			Pseudomonas boreopolis (T); ATCC 33662 Lineage=Root;ro...	2263	0	1273/1296 (98%), Gaps = 8/1296 (1%)
			Pseudomonas sp. S6-261 Lineage=Root;rootrank;Bacteria;...	2237	0	1269/1296 (98%), Gaps = 8/1296 (1%)
			Pseudomonas sp. S6-257 Lineage=Root;rootrank;Bacteria;...	2237	0	1269/1296 (98%), Gaps = 8/1296 (1%)
MW144873	CE17	Agromyces sp. strain CE17-BF	Agromyces indicus (T); NIO-1018 Lineage=Root;rootrank;...	2012	0	1188/1234 (96%), Gaps = 13/1234 (1%)
			Agromyces sp. CFWTS69 Lineage=Root;rootrank;Bacteria;d...	2010	0	1189/1236 (96%), Gaps = 14/1236 (1%)
			Agromyces aurantiacus; TRTYP3 Lineage=Root;rootrank;Ba...	2010	0	1189/1236 (96%), Gaps = 14/1236 (1%)
			Agromyces sp. CNJ745 PL04 Lineage=Root;rootrank;Bacter...	2010	0	1189/1236 (96%), Gaps = 14/1236 (1%)
			Agromyces sp. IARI-CS-28 Lineage=Root;rootrank;Bacteri...	2006	0	1185/1231 (96%), Gaps = 13/1231 (1%)
			Agromyces sp. BAB-4139 Lineage=Root;rootrank;Bacteria;...	2004	0	1186/1233 (96%), Gaps = 14/1233 (1%)
			Agromyces sp. RM8 Lineage=Root;rootrank;Bacteria;domai...	2004	0	1188/1236 (96%), Gaps = 14/1236 (1%)
			Agromyces sp. IARI-CS-30 Lineage=Root;rootrank;Bacteri...	1999	0	1178/1223 (96%), Gaps = 12/1223 (1%)
			Agromyces sp. m7-6 Lineage=Root;rootrank;Bacteria;doma...	1997	0	1169/1210 (97%), Gaps = 12/1210 (1%)
			Agromyces sp. m7-5 Lineage=Root;rootrank;Bacteria;doma...	1997	0	1169/1210 (97%), Gaps = 12/1210 (1%)
MW144910	CE21	Xanthomonadales bacterium strain CE21-CF	[Pseudomonas] boreopolis; SR1; A Lineage=Root;rootrank...	2326	0	1293/1308 (99%), Gaps = 8/1308 (1%)
			uncultured Pseudomonas sp.; czt6 Lineage=Root;rootrank...	2326	0	1293/1308 (99%), Gaps = 8/1308 (1%)
			Pseudomonas boreopolis; S2-s-PMWA-6 Lineage=Root;rootr...	2326	0	1293/1308 (99%), Gaps = 8/1308 (1%)
			[Pseudomonas] boreopolis; SR2; B Lineage=Root;rootrank...	2320	0	1292/1308 (99%), Gaps = 8/1308 (1%)
			[Pseudomonas] boreopolis; SR3; C Lineage=Root;rootrank...	2320	0	1292/1308 (99%), Gaps = 8/1308 (1%)
			Pseudomonas boreopolis; Q-5 Lineage=Root;rootrank;Bact...	2318	0	1292/1308 (99%), Gaps = 9/1308 (1%)
			Pseudomonas boreopolis; SMs21 Lineage=Root;rootrank;Ba...	2309	0	1290/1308 (99%), Gaps = 8/1308 (1%)
			Pseudomonas boreopolis (T); ATCC 33662 Lineage=Root;ro...	2307	0	1289/1308 (99%), Gaps = 8/1308 (1%)
			Pseudomonas sp. S6-261 Lineage=Root;rootrank;Bacteria;...	2276	0	1284/1308 (98%), Gaps = 8/1308 (1%)
			Pseudomonas sp. S6-257 Lineage=Root;rootrank;Bacteria;...	2276	0	1284/1308 (98%), Gaps = 8/1308 (1%)
MW144901	PVA3	Staphylococcus sp. strain PVA3-CF	Staphylococcus warneri; Na59 Lineage=Root;rootrank;Bac...	2158	0	1241/1274 (97%), Gaps = 14/1274 (1%)
			Staphylococcus pasteuri; HN-35 Lineage=Root;rootrank;B...	2156	0	1238/1270 (97%), Gaps = 14/1270 (1%)
			Staphylococcus warneri; SCD2-4 Lineage=Root;rootrank;B...	2156	0	1239/1271 (97%), Gaps = 16/1271 (1%)
			Staphylococcus sp. EllikeE5 Lineage=Root;rootrank;Bact...	2156	0	1241/1274 (97%), Gaps = 15/1274 (1%)
			Staphylococcus sp. MRSE4 Lineage=Root;rootrank;Bacteri...	2156	0	1238/1270 (97%), Gaps = 14/1270 (1%)
			Staphylococcus pasteuri; HF 2011 Lineage=Root;rootrank...	2156	0	1238/1270 (97%), Gaps = 14/1270 (1%)
			Staphylococcus warneri; Na58 Lineage=Root;rootrank;Bac...	2156	0	1238/1270 (97%), Gaps = 14/1270 (1%)
			Staphylococcus sp. HJB003 Lineage=Root;rootrank;Bacter...	2156	0	1238/1270 (97%), Gaps = 14/1270 (1%)
			Staphylococcus sp. VITS-3 Lineage=Root;rootrank;Bacter...	2156	0	1238/1270 (97%), Gaps = 14/1270 (1%)
			Staphylococcus pasteuri; Sp-12 Lineage=Root;rootrank;B...	2156	0	1238/1270 (97%), Gaps = 14/1270 (1%)
MW144852	PVA7	Mycobacterium sp. strain PVA7-CF	Mycobacterium goodii; ATCC 700504 Lineage=Root;rootran...	2342	0	1354/1392 (97%), Gaps = 20/1392 (1%)
			Mycobacterium smegmatis MKD8 Lineage=Root;rootrank;Bac...	2329	0	1351/1391 (97%), Gaps = 20/1391 (1%)
			Mycobacterium smegmatis; INHR2 Lineage=Root;rootrank;B...	2324	0	1350/1391 (97%), Gaps = 20/1391 (1%)
			Mycobacterium smegmatis; INHR1 Lineage=Root;rootrank;B...	2324	0	1350/1391 (97%), Gaps = 20/1391 (1%)
			Mycobacterium smegmatis str. MC2 155 Lineage=Root;root...	2324	0	1350/1391 (97%), Gaps = 20/1391 (1%)
			Mycobacterium smegmatis; INHR2 Lineage=Root;rootrank;B...	2324	0	1350/1391 (97%), Gaps = 20/1391 (1%)
			Mycobacterium smegmatis; INHR1 Lineage=Root;rootrank;B...	2324	0	1350/1391 (97%), Gaps = 20/1391 (1%)
			Mycobacterium smegmatis str. MC2 155 Lineage=Root;root...	2324	0	1350/1391 (97%), Gaps = 20/1391 (1%)
			Mycobacterium smegmatis MKD8 Lineage=Root;rootrank;Bac...	2324	0	1350/1391 (97%), Gaps = 20/1391 (1%)
			Mycobacterium smegmatis str. MC2 155 Lineage=Root;root...	2324	0	1350/1391 (97%), Gaps = 20/1391 (1%)
MW144908	PVA14	Phenylobacterium sp. strain PVA14-BF	uncultured Phenylobacterium sp.; b18-184 Lineage=Root;...	2008	0	1158/1191 (97%), Gaps = 10/1191 (1%)
			Phenylobacterium koreense; NBRC 102285 Lineage=Root;ro...	2008	0	1158/1191 (97%), Gaps = 10/1191 (1%)
			Phenylobacterium koreense (T); Slu-01 Lineage=Root;roo...	2008	0	1158/1191 (97%), Gaps = 10/1191 (1%)
			uncultured Phenylobacterium sp.; b8-190 Lineage=Root;r...	2002	0	1157/1191 (97%), Gaps = 10/1191 (1%)
			Phenylobacterium koreense; MKC7 Lineage=Root;rootrank;...	2001	0	1154/1187 (97%), Gaps = 10/1187 (1%)
			uncultured bacterium; SIBZ578_N11D3_16S_B Lineage=Root...	1997	0	1156/1191 (97%), Gaps = 10/1191 (1%)
			uncultured Phenylobacterium sp.; MKC16 Lineage=Root;ro...	1997	0	1156/1191 (97%), Gaps = 10/1191 (1%)
			Phenylobacterium sp. MK12; MKI2 Lineage=Root;rootrank;...	1991	0	1155/1191 (97%), Gaps = 10/1191 (1%)
			Phenylobacterium sp. C16-Siri106 Lineage=Root;rootrank...	1973	0	1134/1165 (97%), Gaps = 7/1165 (1%)
			uncultured Phenylobacterium sp.; 5.17h2 Lineage=Root;r...	1947	0	1147/1191 (96%), Gaps = 10/1191 (1%)
MW144869	PVA17	Pedobacter sp. strain PVA17-CF	Pedobacter tournemirensis; AB-195 Lineage=Root;rootran...	1845	0	1104/1154 (96%), Gaps = 10/1154 (1%)
			uncultured bacterium; SEAE1BC121 Lineage=Root;rootrank...	1836	0	1109/1164 (95%), Gaps = 10/1164 (1%)
			Pedobacter tournemirensis; AG-60 Lineage=Root;rootrank...	1820	0	1097/1150 (95%), Gaps = 12/1150 (1%)
			uncultured bacterium; SEAE1CF101 Lineage=Root;rootrank...	1818	0	1105/1163 (95%), Gaps = 9/1163 (1%)
			Pedobacter sp. 15.2 AW Lineage=Root;rootrank;Bacteria;...	1818	0	1099/1154 (95%), Gaps = 10/1154 (1%)
			Pedobacter tournemirensis (T); TF5-37.2-LB10 Lineage=R...	1808	0	1105/1165 (95%), Gaps = 12/1165 (1%)
			Pedobacter sp. 5_62 Lineage=Root;rootrank;Bacteria;dom...	1751	0	1028/1066 (96%), Gaps = 7/1066 (1%)
			uncultured Bacteroidetes bacterium; SGR292 Lineage=Roo...	1742	0	1095/1167 (94%), Gaps = 16/1167 (1%)
			Pedobacter sp. 5_60 Lineage=Root;rootrank;Bacteria;dom...	1731	0	1007/1041 (97%), Gaps = 4/1041 (0%)
			uncultured bacterium; SICX1411_N9D3_16S_B Lineage=Root...	1725	0	1092/1167 (94%), Gaps = 16/1167 (1%)
MW144859	PVA19	Xanthomonadales bacterium strain PVA19-CF	[Pseudomonas] boreopolis; SR1; A Lineage=Root;rootrank...	2272	0	1284/1308 (98%), Gaps = 12/1308 (1%)
			uncultured Pseudomonas sp.; czt6 Lineage=Root;rootrank...	2272	0	1284/1308 (98%), Gaps = 12/1308 (1%)
			Pseudomonas boreopolis; S2-s-PMWA-6 Lineage=Root;rootr...	2272	0	1284/1308 (98%), Gaps = 12/1308 (1%)
			[Pseudomonas] boreopolis; SR2; B Lineage=Root;rootrank...	2266	0	1283/1308 (98%), Gaps = 12/1308 (1%)
			[Pseudomonas] boreopolis; SR3; C Lineage=Root;rootrank...	2266	0	1283/1308 (98%), Gaps = 12/1308 (1%)
			Pseudomonas boreopolis; Q-5 Lineage=Root;rootrank;Bact...	2265	0	1283/1308 (98%), Gaps = 13/1308 (1%)
			Pseudomonas boreopolis; SMs21 Lineage=Root;rootrank;Ba...	2259	0	1281/1307 (98%), Gaps = 12/1307 (1%)
			Pseudomonas boreopolis (T); ATCC 33662 Lineage=Root;ro...	2257	0	1280/1307 (98%), Gaps = 12/1307 (1%)
			Pseudomonas sp. S6-261 Lineage=Root;rootrank;Bacteria;...	2231	0	1276/1307 (98%), Gaps = 12/1307 (1%)
			Pseudomonas sp. S6-257 Lineage=Root;rootrank;Bacteria;...	2231	0	1276/1307 (98%), Gaps = 12/1307 (1%)
MW144893	PVA20	Micrococcus sp. strain PVA20-CF	Micrococcus sp. 13-33-7 Lineage=Root;rootrank;Bacteria...	2196	0	1232/1252 (98%), Gaps = 6/1252 (0%)
			Micrococcus yunnanensis; TGT-R9 Lineage=Root;rootrank;...	2193	0	1222/1238 (99%), Gaps = 6/1238 (0%)
			Micrococcus yunnanensis; TGT-R7 Lineage=Root;rootrank;...	2193	0	1222/1238 (99%), Gaps = 6/1238 (0%)
			Micrococcus yunnanensis; XH013 Lineage=Root;rootrank;B...	2193	0	1222/1238 (99%), Gaps = 6/1238 (0%)
			bacterium BII-S5 Lineage=Root;rootrank;Bacteria;domain...	2191	0	1224/1241 (99%), Gaps = 7/1241 (1%)
			Micrococcus sp. PA-E028 Lineage=Root;rootrank;Bacteria...	2191	0	1224/1241 (99%), Gaps = 7/1241 (1%)
			Micrococcus luteus; PCSB6 Lineage=Root;rootrank;Bacter...	2191	0	1223/1240 (99%), Gaps = 6/1240 (0%)
			Micrococcaceae bacterium HW-2 Lineage=Root;rootrank;Ba...	2189	0	1294/1342 (96%), Gaps = 26/1342 (2%)
			Micrococcus sp. LC402 Lineage=Root;rootrank;Bacteria;d...	2189	0	1220/1236 (99%), Gaps = 6/1236 (0%)
			Micrococcus sp. 3723 Lineage=Root;rootrank;Bacteria;do...	2187	0	1222/1239 (99%), Gaps = 7/1239 (1%)
MW144922	LX8	Micrococcus sp. strain LX8-BF	Micrococcus sp. 185 Lineage=Root;rootrank;Bacteria;dom...	2182	0	1322/1383 (96%), Gaps = 39/1383 (3%)
			Micrococcus luteus; EHFS1_S04Ha Lineage=Root;rootrank;...	2182	0	1294/1343 (96%), Gaps = 29/1343 (2%)
			Micrococcus sp. 3364 Lineage=Root;rootrank;Bacteria;do...	2180	0	1322/1383 (96%), Gaps = 39/1383 (3%)
			Macrococcus sp. CCGE2291 Lineage=Root;rootrank;Bacteri...	2180	0	1322/1383 (96%), Gaps = 39/1383 (3%)
			Micrococcus luteus; NF8 Lineage=Root;rootrank;Bacteria...	2176	0	1322/1384 (96%), Gaps = 40/1384 (3%)
			Micrococcus sp. MOLA 49 Lineage=Root;rootrank;Bacteria...	2176	0	1322/1384 (96%), Gaps = 40/1384 (3%)
			Micrococcus luteus; IC C3.2 Lineage=Root;rootrank;Bact...	2174	0	1321/1383 (96%), Gaps = 40/1383 (3%)
			Micrococcus luteus; 3L Lineage=Root;rootrank;Bacteria;...	2174	0	1321/1383 (96%), Gaps = 39/1383 (3%)
			uncultured bacterium; MD01B03 Lineage=Root;rootrank;Ba...	2174	0	1321/1383 (96%), Gaps = 39/1383 (3%)
			Micrococcus sp. LJY5 Lineage=Root;rootrank;Bacteria;do...	2174	0	1321/1383 (96%), Gaps = 39/1383 (3%)
MW144848	LX11	Micrococcus sp. strain LX11-CF	Micrococcus sp. 3409 Lineage=Root;rootrank;Bacteria;do...	2206	0	1290/1332 (97%), Gaps = 23/1332 (2%)
			Micrococcus yunnanensis; TGT-R9 Lineage=Root;rootrank;...	2206	0	1294/1338 (97%), Gaps = 23/1338 (2%)
			Micrococcus yunnanensis; TGT-R7 Lineage=Root;rootrank;...	2206	0	1289/1331 (97%), Gaps = 22/1331 (2%)
			Micrococcus sp. 13-33-7 Lineage=Root;rootrank;Bacteria...	2206	0	1289/1331 (97%), Gaps = 22/1331 (2%)
			Micrococcus yunnanensis; XH013 Lineage=Root;rootrank;B...	2206	0	1294/1338 (97%), Gaps = 23/1338 (2%)
			Micrococcus luteus; 16.1 KSS Lineage=Root;rootrank;Bac...	2206	0	1289/1331 (97%), Gaps = 22/1331 (2%)
			Micrococcus sp. CJ-G-PYD11 Lineage=Root;rootrank;Bacte...	2206	0	1290/1332 (97%), Gaps = 23/1332 (2%)
			Micrococcus sp. MG-2010-D12 Lineage=Root;rootrank;Bact...	2206	0	1289/1331 (97%), Gaps = 22/1331 (2%)
			Micrococcus sp. MOLA 23 Lineage=Root;rootrank;Bacteria...	2206	0	1290/1332 (97%), Gaps = 23/1332 (2%)
			Micrococcus luteus; 4RS-9c Lineage=Root;rootrank;Bacte...	2206	0	1288/1329 (97%), Gaps = 24/1329 (2%)
MW144872	LX13	Agromyces sp. strain LX13-BF	Agromyces sp. CFWTS69 Lineage=Root;rootrank;Bacteria;d...	2015	0	1197/1245 (96%), Gaps = 19/1245 (2%)
			Agromyces aurantiacus; TRTYP3 Lineage=Root;rootrank;Ba...	2015	0	1197/1245 (96%), Gaps = 19/1245 (2%)
			Agromyces sp. CNJ745 PL04 Lineage=Root;rootrank;Bacter...	2015	0	1197/1245 (96%), Gaps = 19/1245 (2%)
			Agromyces indicus (T); NIO-1018 Lineage=Root;rootrank;...	2010	0	1192/1239 (96%), Gaps = 20/1239 (2%)
			Agromyces sp. RM8 Lineage=Root;rootrank;Bacteria;domai...	2010	0	1196/1245 (96%), Gaps = 19/1245 (2%)
			Agromyces sp. IARI-CS-28 Lineage=Root;rootrank;Bacteri...	2002	0	1184/1229 (96%), Gaps = 19/1229 (2%)
			Agromyces sp. m7-6 Lineage=Root;rootrank;Bacteria;doma...	2002	0	1170/1209 (97%), Gaps = 16/1209 (1%)
			Agromyces sp. m7-5 Lineage=Root;rootrank;Bacteria;doma...	2002	0	1170/1209 (97%), Gaps = 16/1209 (1%)
			Agromyces sp. m7-11 Lineage=Root;rootrank;Bacteria;dom...	2002	0	1170/1209 (97%), Gaps = 16/1209 (1%)
			Agromyces sp. m8-14 Lineage=Root;rootrank;Bacteria;dom...	2002	0	1170/1209 (97%), Gaps = 16/1209 (1%)
MW144863	RES9	Xanthomonadales bacterium strain RES9-CF	[Pseudomonas] boreopolis; SR1; A Lineage=Root;rootrank...	1958	0	1132/1163 (97%), Gaps = 20/1163 (2%)
			uncultured Pseudomonas sp.; czt6 Lineage=Root;rootrank...	1958	0	1132/1163 (97%), Gaps = 20/1163 (2%)
			Pseudomonas boreopolis; S2-s-PMWA-6 Lineage=Root;rootr...	1958	0	1132/1163 (97%), Gaps = 20/1163 (2%)
			[Pseudomonas] boreopolis; SR2; B Lineage=Root;rootrank...	1953	0	1131/1163 (97%), Gaps = 20/1163 (2%)
			[Pseudomonas] boreopolis; SR3; C Lineage=Root;rootrank...	1953	0	1131/1163 (97%), Gaps = 20/1163 (2%)
			Pseudomonas boreopolis; Q-5 Lineage=Root;rootrank;Bact...	1951	0	1131/1163 (97%), Gaps = 21/1163 (2%)
			Pseudomonas boreopolis; SMs21 Lineage=Root;rootrank;Ba...	1947	0	1128/1160 (97%), Gaps = 20/1160 (2%)
			Pseudomonas boreopolis (T); ATCC 33662 Lineage=Root;ro...	1945	0	1127/1160 (97%), Gaps = 20/1160 (2%)
			Pseudomonas sp. S6-261 Lineage=Root;rootrank;Bacteria;...	1930	0	1125/1160 (97%), Gaps = 20/1160 (2%)
			Pseudomonas sp. S6-257 Lineage=Root;rootrank;Bacteria;...	1930	0	1125/1160 (97%), Gaps = 20/1160 (2%)
MW144829	RES13	Xanthomonadales bacterium strain RES13-CF	[Pseudomonas] boreopolis; SR1; A Lineage=Root;rootrank...	2156	0	1244/1278 (97%), Gaps = 18/1278 (1%)
			uncultured Pseudomonas sp.; czt6 Lineage=Root;rootrank...	2156	0	1244/1278 (97%), Gaps = 18/1278 (1%)
			Pseudomonas boreopolis; S2-s-PMWA-6 Lineage=Root;rootr...	2156	0	1244/1278 (97%), Gaps = 18/1278 (1%)
			[Pseudomonas] boreopolis; SR2; B Lineage=Root;rootrank...	2150	0	1243/1278 (97%), Gaps = 18/1278 (1%)
			[Pseudomonas] boreopolis; SR3; C Lineage=Root;rootrank...	2150	0	1243/1278 (97%), Gaps = 18/1278 (1%)
			Pseudomonas boreopolis; Q-5 Lineage=Root;rootrank;Bact...	2148	0	1243/1278 (97%), Gaps = 19/1278 (1%)
			Pseudomonas boreopolis; SMs21 Lineage=Root;rootrank;Ba...	2145	0	1242/1278 (97%), Gaps = 18/1278 (1%)
			Pseudomonas boreopolis (T); ATCC 33662 Lineage=Root;ro...	2143	0	1241/1278 (97%), Gaps = 18/1278 (1%)
			Pseudomonas sp. S6-261 Lineage=Root;rootrank;Bacteria;...	2113	0	1222/1257 (97%), Gaps = 15/1257 (1%)
			Pseudomonas sp. S6-257 Lineage=Root;rootrank;Bacteria;...	2113	0	1222/1257 (97%), Gaps = 15/1257 (1%)
MW144827	RES15	Xanthomonadales bacterium strain RES15-CF	[Pseudomonas] boreopolis; SR1; A Lineage=Root;rootrank...	2172	0	1267/1308 (97%), Gaps = 18/1308 (1%)
			uncultured Pseudomonas sp.; czt6 Lineage=Root;rootrank...	2172	0	1267/1308 (97%), Gaps = 18/1308 (1%)
			Pseudomonas boreopolis; S2-s-PMWA-6 Lineage=Root;rootr...	2172	0	1267/1308 (97%), Gaps = 18/1308 (1%)
			[Pseudomonas] boreopolis; SR2; B Lineage=Root;rootrank...	2167	0	1266/1308 (97%), Gaps = 18/1308 (1%)
			[Pseudomonas] boreopolis; SR3; C Lineage=Root;rootrank...	2167	0	1266/1308 (97%), Gaps = 18/1308 (1%)
			Pseudomonas boreopolis; Q-5 Lineage=Root;rootrank;Bact...	2165	0	1266/1308 (97%), Gaps = 19/1308 (1%)
			Pseudomonas boreopolis; SMs21 Lineage=Root;rootrank;Ba...	2154	0	1263/1307 (97%), Gaps = 18/1307 (1%)
			Pseudomonas boreopolis (T); ATCC 33662 Lineage=Root;ro...	2152	0	1262/1307 (97%), Gaps = 18/1307 (1%)
			Pseudomonas sp. S6-261 Lineage=Root;rootrank;Bacteria;...	2132	0	1259/1307 (96%), Gaps = 18/1307 (1%)
			Pseudomonas sp. S6-257 Lineage=Root;rootrank;Bacteria;...	2132	0	1259/1307 (96%), Gaps = 18/1307 (1%)
MW144826	RES16	Xanthomonadales bacterium strain RES16-CF	[Pseudomonas] boreopolis; SR1; A Lineage=Root;rootrank...	2025	0	1131/1146 (99%), Gaps = 10/1146 (1%)
			uncultured Pseudomonas sp.; czt6 Lineage=Root;rootrank...	2025	0	1131/1146 (99%), Gaps = 10/1146 (1%)
			Pseudomonas boreopolis; S2-s-PMWA-6 Lineage=Root;rootr...	2025	0	1131/1146 (99%), Gaps = 10/1146 (1%)
			[Pseudomonas] boreopolis; SR2; B Lineage=Root;rootrank...	2019	0	1130/1146 (99%), Gaps = 10/1146 (1%)
			[Pseudomonas] boreopolis; SR3; C Lineage=Root;rootrank...	2019	0	1130/1146 (99%), Gaps = 10/1146 (1%)
			Pseudomonas boreopolis; Q-5 Lineage=Root;rootrank;Bact...	2017	0	1130/1146 (99%), Gaps = 11/1146 (1%)
			Pseudomonas boreopolis; SMs21 Lineage=Root;rootrank;Ba...	2013	0	1129/1146 (99%), Gaps = 10/1146 (1%)
			Pseudomonas boreopolis (T); ATCC 33662 Lineage=Root;ro...	2012	0	1128/1146 (98%), Gaps = 10/1146 (1%)
			Pseudomonas sp. S6-261 Lineage=Root;rootrank;Bacteria;...	1997	0	1126/1146 (98%), Gaps = 10/1146 (1%)
			Pseudomonas sp. S6-257 Lineage=Root;rootrank;Bacteria;...	1997	0	1126/1146 (98%), Gaps = 10/1146 (1%)
MW144842	RES19	Aeromonas sp. strain RES19-BTP	Aeromonas caviae; BB4 Lineage=Root;rootrank;Bacteria;d...	2093	0	1236/1283 (96%), Gaps = 17/1283 (1%)
			Aeromonas sp. DS5 Lineage=Root;rootrank;Bacteria;domai...	2093	0	1239/1288 (96%), Gaps = 16/1288 (1%)
			Aeromonas dhakensis; V9A3 Lineage=Root;rootrank;Bacter...	2093	0	1237/1285 (96%), Gaps = 16/1285 (1%)
			Aeromonas sp. FD41 Lineage=Root;rootrank;Bacteria;doma...	2093	0	1237/1285 (96%), Gaps = 16/1285 (1%)
			uncultured bacterium; nbw205g08c1 Lineage=Root;rootran...	2093	0	1247/1299 (96%), Gaps = 20/1299 (2%)
			Aeromonas caviae; JCM 1043 Lineage=Root;rootrank;Bacte...	2091	0	1240/1289 (96%), Gaps = 19/1289 (1%)
			Aeromonas caviae; S5-5; J Lineage=Root;rootrank;Bacter...	2091	0	1230/1275 (96%), Gaps = 15/1275 (1%)
			Aeromonas caviae; VIT-SHRJ Lineage=Root;rootrank;Bacte...	2091	0	1240/1289 (96%), Gaps = 19/1289 (1%)
			uncultured bacterium; ncd2676f02c1 Lineage=Root;rootra...	2091	0	1240/1289 (96%), Gaps = 19/1289 (1%)
			uncultured bacterium; ncd2120b05c1 Lineage=Root;rootra...	2091	0	1240/1289 (96%), Gaps = 19/1289 (1%)
MW144831	AKD4	Cellulosimicrobium sp. strain AKD4-BF	Cellulosimicrobium cellulans; PrF Lineage=Root;rootran...	2350	0	1352/1388 (97%), Gaps = 15/1388 (1%)
			Cellulosimicrobium sp. 139-5 Lineage=Root;rootrank;Bac...	2350	0	1351/1387 (97%), Gaps = 14/1387 (1%)
			Cellulosimicrobium sp. DRL399 Lineage=Root;rootrank;Ba...	2350	0	1351/1387 (97%), Gaps = 14/1387 (1%)
			Cellulosimicrobium cellulans; KYM-7 Lineage=Root;rootr...	2350	0	1352/1388 (97%), Gaps = 15/1388 (1%)
			Cellulosimicrobium cellulans; DICP-FYB-E4-5 Lineage=Ro...	2346	0	1352/1389 (97%), Gaps = 16/1389 (1%)
			Cellulosimicrobium sp. 21 Lineage=Root;rootrank;Bacter...	2344	0	1351/1388 (97%), Gaps = 15/1388 (1%)
			Cellulosimicrobium funkei; AL-57 Lineage=Root;rootrank...	2344	0	1346/1381 (97%), Gaps = 13/1381 (1%)
			Cellulosimicrobium funkei; R6-420 Lineage=Root;rootran...	2344	0	1351/1388 (97%), Gaps = 15/1388 (1%)
			Cellulosimicrobium sp. 0707K4-3 Lineage=Root;rootrank;...	2344	0	1351/1388 (97%), Gaps = 15/1388 (1%)
			Cellulosimicrobium cellulans; BJ-2 Lineage=Root;rootra...	2344	0	1357/1397 (97%), Gaps = 16/1397 (1%)
MW144860	AKD5	Xanthomonadales bacterium strain AKD5-CF	[Pseudomonas] boreopolis; SR1; A Lineage=Root;rootrank...	2189	0	1239/1264 (98%), Gaps = 7/1264 (1%)
			uncultured Pseudomonas sp.; czt6 Lineage=Root;rootrank...	2189	0	1239/1264 (98%), Gaps = 7/1264 (1%)
			Pseudomonas boreopolis; S2-s-PMWA-6 Lineage=Root;rootr...	2189	0	1239/1264 (98%), Gaps = 7/1264 (1%)
			[Pseudomonas] boreopolis; SR2; B Lineage=Root;rootrank...	2183	0	1238/1264 (98%), Gaps = 7/1264 (1%)
			[Pseudomonas] boreopolis; SR3; C Lineage=Root;rootrank...	2183	0	1238/1264 (98%), Gaps = 7/1264 (1%)
			Pseudomonas boreopolis; Q-5 Lineage=Root;rootrank;Bact...	2183	0	1238/1264 (98%), Gaps = 8/1264 (1%)
			Pseudomonas boreopolis; SMs21 Lineage=Root;rootrank;Ba...	2178	0	1237/1264 (98%), Gaps = 7/1264 (1%)
			Pseudomonas boreopolis (T); ATCC 33662 Lineage=Root;ro...	2176	0	1236/1264 (98%), Gaps = 7/1264 (1%)
			Pseudomonas sp. S6-261 Lineage=Root;rootrank;Bacteria;...	2145	0	1231/1264 (97%), Gaps = 7/1264 (1%)
			Pseudomonas sp. S6-257 Lineage=Root;rootrank;Bacteria;...	2145	0	1231/1264 (97%), Gaps = 7/1264 (1%)
MW144903	AKD13	Sphingobacterium sp. strain AKD13-BTP	uncultured Sphingobacterium sp.; OS1L-21 Lineage=Root;...	2050	0	1217/1267 (96%), Gaps = 13/1267 (1%)
			Sphingobacterium sp. F159 Lineage=Root;rootrank;Bacter...	2045	0	1218/1270 (96%), Gaps = 14/1270 (1%)
			uncultured bacterium; ncd2043h07c1 Lineage=Root;rootra...	2045	0	1216/1267 (96%), Gaps = 14/1267 (1%)
			bacterium 3A3a Lineage=Root;rootrank;Bacteria;domain;"...	2039	0	1215/1267 (96%), Gaps = 13/1267 (1%)
			Sphingobacterium multivorum; NBRC 13310 Lineage=Root;r...	2032	0	1212/1267 (96%), Gaps = 13/1267 (1%)
			uncultured Sphingobacterium sp.; T4 Lineage=Root;rootr...	2028	0	1213/1267 (96%), Gaps = 14/1267 (1%)
			uncultured Sphingobacterium sp.; M62 Lineage=Root;root...	2028	0	1213/1267 (96%), Gaps = 13/1267 (1%)
			Sphingobacterium siyangense (T); SY1 Lineage=Root;root...	2028	0	1213/1267 (96%), Gaps = 14/1267 (1%)
			bacterium 1B8 Lineage=Root;rootrank;Bacteria;domain;"B...	2028	0	1213/1267 (96%), Gaps = 13/1267 (1%)
			uncultured bacterium; AcL_B06 Lineage=Root;rootrank;Ba...	2026	0	1205/1256 (96%), Gaps = 12/1256 (1%)
MW144914	AKD19A	Sphingobacterium sp. strain AKD19A-BTP	Sphingobacterium sp. F159 Lineage=Root;rootrank;Bacter...	2135	0	1308/1374 (95%), Gaps = 40/1374 (3%)
			uncultured Sphingobacterium sp.; OS1L-21 Lineage=Root;...	2132	0	1254/1298 (97%), Gaps = 24/1298 (2%)
			uncultured Sphingobacterium sp.; M62 Lineage=Root;root...	2126	0	1314/1385 (95%), Gaps = 41/1385 (3%)
			bacterium 3A3a Lineage=Root;rootrank;Bacteria;domain;"...	2126	0	1314/1385 (95%), Gaps = 41/1385 (3%)
			uncultured bacterium; ncd2043h07c1 Lineage=Root;rootra...	2124	0	1252/1297 (97%), Gaps = 23/1297 (2%)
			uncultured Sphingobacterium sp.; T4 Lineage=Root;rootr...	2122	0	1305/1373 (95%), Gaps = 40/1373 (3%)
			uncultured bacterium; AcL_B06 Lineage=Root;rootrank;Ba...	2121	0	1297/1362 (95%), Gaps = 38/1362 (3%)
			Sphingobacterium sp. P1-3 Lineage=Root;rootrank;Bacter...	2115	0	1298/1365 (95%), Gaps = 38/1365 (3%)
			uncultured bacterium; ncd489c03c1 Lineage=Root;rootran...	2115	0	1251/1298 (96%), Gaps = 24/1298 (2%)
			Sphingobacterium siyangense (T); SY1 Lineage=Root;root...	2115	0	1311/1384 (95%), Gaps = 40/1384 (3%)
MW144904	WH1	Mycobacterium sp. strain WH1-CF	Mycobacterium goodii; ATCC 700504 Lineage=Root;rootran...	2080	0	1201/1236 (97%), Gaps = 10/1236 (1%)
			uncultured bacterium; SICT1047_N9D2_16S_B Lineage=Root...	2074	0	1200/1236 (97%), Gaps = 10/1236 (1%)
			uncultured bacterium; SIHA992_N9D0_16S_B Lineage=Root;...	2074	0	1200/1236 (97%), Gaps = 10/1236 (1%)
			uncultured bacterium; SIHA.1.992_N9D0_16S_A Lineage=Ro...	2074	0	1200/1236 (97%), Gaps = 10/1236 (1%)
			uncultured bacterium; SINT1293_N9D1_16S_B Lineage=Root...	2074	0	1200/1236 (97%), Gaps = 10/1236 (1%)
			uncultured bacterium; SIBZ1122_N11D3_16S_B Lineage=Roo...	2074	0	1200/1236 (97%), Gaps = 10/1236 (1%)
			uncultured bacterium; SINZ517_N11D4_16S_B Lineage=Root...	2069	0	1199/1236 (97%), Gaps = 10/1236 (1%)
			uncultured bacterium; SIBZ1336_N11D3_16S_B Lineage=Roo...	2069	0	1199/1236 (97%), Gaps = 10/1236 (1%)
			Mycobacterium smegmatis MKD8 Lineage=Root;rootrank;Bac...	2069	0	1199/1236 (97%), Gaps = 10/1236 (1%)
			Mycobacterium smegmatis; INHR2 Lineage=Root;rootrank;B...	2063	0	1198/1236 (97%), Gaps = 10/1236 (1%)
MW144833	WH5	Agromyces sp. strain WH5-BF	Agromyces sp. CFWTS69 Lineage=Root;rootrank;Bacteria;d...	2324	0	1345/1384 (97%), Gaps = 18/1384 (1%)
			Agromyces aurantiacus; TRTYP3 Lineage=Root;rootrank;Ba...	2324	0	1345/1384 (97%), Gaps = 18/1384 (1%)
			Agromyces sp. CNJ745 PL04 Lineage=Root;rootrank;Bacter...	2324	0	1345/1384 (97%), Gaps = 18/1384 (1%)
			Agromyces indicus (T); NIO-1018 Lineage=Root;rootrank;...	2322	0	1338/1374 (97%), Gaps = 17/1374 (1%)
			Agromyces sp. BAB-4139 Lineage=Root;rootrank;Bacteria;...	2318	0	1341/1379 (97%), Gaps = 19/1379 (1%)
			Agromyces sp. IARI-CS-28 Lineage=Root;rootrank;Bacteri...	2316	0	1315/1342 (98%), Gaps = 13/1342 (1%)
			Agromyces sp. IARI-CS-30 Lineage=Root;rootrank;Bacteri...	2313	0	1333/1369 (97%), Gaps = 17/1369 (1%)
			Agromyces sp. RM8 Lineage=Root;rootrank;Bacteria;domai...	2313	0	1343/1384 (97%), Gaps = 18/1384 (1%)
			bacterium JP74 Lineage=Root;rootrank;Bacteria;domain;"...	2302	0	1337/1377 (97%), Gaps = 21/1377 (2%)
			bacterium JP36 Lineage=Root;rootrank;Bacteria;domain;"...	2302	0	1334/1373 (97%), Gaps = 20/1373 (1%)
MW144918	WH6	Dyadobacter sp. strain WH6-BF	uncultured bacterium; gi26 Lineage=Root;rootrank;Bacte...	2266	0	1333/1378 (97%), Gaps = 32/1378 (2%)
			uncultured bacterium; B7-37 Lineage=Root;rootrank;Bact...	2266	0	1333/1378 (97%), Gaps = 32/1378 (2%)
			uncultured bacterium; B8-7 Lineage=Root;rootrank;Bacte...	2266	0	1333/1378 (97%), Gaps = 32/1378 (2%)
			Dyadobacter fermentans; HPG212 Lineage=Root;rootrank;B...	2266	0	1333/1378 (97%), Gaps = 32/1378 (2%)
			uncultured bacterium; 65A Lineage=Root;rootrank;Bacter...	2261	0	1332/1378 (97%), Gaps = 32/1378 (2%)
			uncultured bacterium; B5-61 Lineage=Root;rootrank;Bact...	2261	0	1332/1378 (97%), Gaps = 32/1378 (2%)
			uncultured bacterium; RBA Lineage=Root;rootrank;Bacter...	2261	0	1332/1378 (97%), Gaps = 32/1378 (2%)
			Dyadobacter fermentans; LWQ110 Lineage=Root;rootrank;B...	2255	0	1332/1379 (97%), Gaps = 34/1379 (2%)
			Dyadobacter sp. NR 4-03 Lineage=Root;rootrank;Bacteria...	2252	0	1319/1362 (97%), Gaps = 28/1362 (2%)
			Dyadobacter sp. SaMRH2 Lineage=Root;rootrank;Bacteria;...	2252	0	1326/1372 (97%), Gaps = 30/1372 (2%)
MW144933	WH7	Mycobacterium sp. strain WH7-CF	Mycobacterium goodii; ATCC 700504 Lineage=Root;rootran...	2043	0	1215/1263 (96%), Gaps = 25/1263 (2%)
			uncultured bacterium; SICT1047_N9D2_16S_B Lineage=Root...	2037	0	1214/1263 (96%), Gaps = 25/1263 (2%)
			uncultured bacterium; SIHA992_N9D0_16S_B Lineage=Root;...	2037	0	1214/1263 (96%), Gaps = 25/1263 (2%)
			uncultured bacterium; SIHA.1.992_N9D0_16S_A Lineage=Ro...	2037	0	1214/1263 (96%), Gaps = 25/1263 (2%)
			uncultured bacterium; SINT1293_N9D1_16S_B Lineage=Root...	2037	0	1214/1263 (96%), Gaps = 25/1263 (2%)
			uncultured bacterium; SIBZ1122_N11D3_16S_B Lineage=Roo...	2037	0	1214/1263 (96%), Gaps = 25/1263 (2%)
			Mycobacterium sp. SWH-M5 Lineage=Root;rootrank;Bacteri...	2034	0	1196/1238 (97%), Gaps = 21/1238 (2%)
			uncultured bacterium; SINZ517_N11D4_16S_B Lineage=Root...	2032	0	1213/1263 (96%), Gaps = 25/1263 (2%)
			uncultured bacterium; SIBZ1336_N11D3_16S_B Lineage=Roo...	2032	0	1213/1263 (96%), Gaps = 25/1263 (2%)
			Mycobacterium smegmatis MKD8 Lineage=Root;rootrank;Bac...	2032	0	1213/1263 (96%), Gaps = 25/1263 (2%)
MW144946	WH8	Mycobacterium sp. strain WH8-BTP	Mycobacterium jacuzzii Lineage=Root;rootrank;Bacteria;...	2340	0	1350/1386 (97%), Gaps = 21/1386 (2%)
			Mycobacterium wolinskyi (T); ATCC 700010 Lineage=Root;...	2335	0	1349/1386 (97%), Gaps = 21/1386 (2%)
			Mycobacterium peregrinum; ATCC14467; NCTC10264 Lineage...	2309	0	1344/1386 (97%), Gaps = 21/1386 (2%)
			Mycobacterium wolinskyi; 700010; mo739 Lineage=Root;ro...	2298	0	1325/1363 (97%), Gaps = 18/1363 (1%)
			uncultured bacterium; ncd2483c02c1 Lineage=Root;rootra...	2296	0	1291/1312 (98%), Gaps = 11/1312 (1%)
			Mycobacterium mageritense; CIP 104973; DSM 44476 Linea...	2296	0	1342/1386 (97%), Gaps = 21/1386 (2%)
			Mycobacterium sp. DSM 3803 Lineage=Root;rootrank;Bacte...	2296	0	1342/1386 (97%), Gaps = 21/1386 (2%)
			Mycobacterium mageritense (T); type strain: DSM 44476 ...	2296	0	1342/1386 (97%), Gaps = 21/1386 (2%)
			Mycobacterium sp. CO177 Lineage=Root;rootrank;Bacteria...	2290	0	1341/1386 (97%), Gaps = 21/1386 (2%)
			uncultured bacterium; ncd2490f07c1 Lineage=Root;rootra...	2290	0	1290/1312 (98%), Gaps = 11/1312 (1%)
MW144832	WH9	Pedobacter sp. strain WH9-CF	Pedobacter tournemirensis; AB-195 Lineage=Root;rootran...	2113	0	1305/1381 (94%), Gaps = 18/1381 (1%)
			Pedobacter sp. 15.2 AW Lineage=Root;rootrank;Bacteria;...	2095	0	1292/1367 (95%), Gaps = 16/1367 (1%)
			Pedobacter tournemirensis (T); TF5-37.2-LB10 Lineage=R...	2080	0	1306/1391 (94%), Gaps = 20/1391 (1%)
			uncultured bacterium; SEAE1BC121 Lineage=Root;rootrank...	2067	0	1268/1339 (95%), Gaps = 13/1339 (1%)
			Pedobacter tournemirensis; AG-60 Lineage=Root;rootrank...	2065	0	1282/1359 (94%), Gaps = 20/1359 (1%)
			uncultured bacterium; SEAE1CF101 Lineage=Root;rootrank...	2045	0	1264/1339 (94%), Gaps = 14/1339 (1%)
			uncultured Bacteroidetes bacterium; SGR292 Lineage=Roo...	2012	0	1316/1422 (93%), Gaps = 30/1422 (2%)
			uncultured bacterium; YF603 Lineage=Root;rootrank;Bact...	2001	0	1312/1420 (92%), Gaps = 26/1420 (2%)
			uncultured bacterium; S3-10-CL5 Lineage=Root;rootrank;...	1995	0	1311/1420 (92%), Gaps = 30/1420 (2%)
			Bacteroidetes bacterium OS-21A Lineage=Root;rootrank;B...	1980	0	1258/1346 (93%), Gaps = 19/1346 (1%)
MW144861	WH10	Pedobacter sp. strain WH10-CF	Pedobacter tournemirensis; AB-195 Lineage=Root;rootran...	1879	0	1127/1180 (96%), Gaps = 8/1180 (1%)
			uncultured bacterium; SEAE1BC121 Lineage=Root;rootrank...	1875	0	1133/1190 (95%), Gaps = 8/1190 (1%)
			uncultured bacterium; SEAE1CF101 Lineage=Root;rootrank...	1857	0	1129/1189 (95%), Gaps = 7/1189 (1%)
			Pedobacter sp. 15.2 AW Lineage=Root;rootrank;Bacteria;...	1857	0	1123/1180 (95%), Gaps = 8/1180 (1%)
			Pedobacter tournemirensis; AG-60 Lineage=Root;rootrank...	1853	0	1120/1176 (95%), Gaps = 10/1176 (1%)
			Pedobacter tournemirensis (T); TF5-37.2-LB10 Lineage=R...	1847	0	1129/1191 (95%), Gaps = 10/1191 (1%)
			uncultured Bacteroidetes bacterium; SGR292 Lineage=Roo...	1770	0	1117/1193 (94%), Gaps = 14/1193 (1%)
			Pedobacter sp. 5_62 Lineage=Root;rootrank;Bacteria;dom...	1760	0	1028/1064 (97%), Gaps = 5/1064 (0%)
			uncultured bacterium; YF603 Lineage=Root;rootrank;Bact...	1759	0	1113/1191 (93%), Gaps = 10/1191 (1%)
			uncultured bacterium; SICX1411_N9D3_16S_B Lineage=Root...	1755	0	1117/1197 (93%), Gaps = 14/1197 (1%)
MW144862	WH11	Pedobacter sp. strain WH11-CF	uncultured bacterium; SEAE1BC121 Lineage=Root;rootrank...	1847	0	1119/1176 (95%), Gaps = 9/1176 (1%)
			Pedobacter tournemirensis; AB-195 Lineage=Root;rootran...	1845	0	1112/1166 (95%), Gaps = 9/1166 (1%)
			uncultured bacterium; SEAE1CF101 Lineage=Root;rootrank...	1831	0	1115/1175 (95%), Gaps = 8/1175 (1%)
			Pedobacter sp. 15.2 AW Lineage=Root;rootrank;Bacteria;...	1823	0	1108/1166 (95%), Gaps = 9/1166 (1%)
			Pedobacter tournemirensis; AG-60 Lineage=Root;rootrank...	1820	0	1105/1162 (95%), Gaps = 11/1162 (1%)
			Pedobacter tournemirensis (T); TF5-37.2-LB10 Lineage=R...	1814	0	1114/1177 (95%), Gaps = 11/1177 (1%)
			Pedobacter sp. 5_62 Lineage=Root;rootrank;Bacteria;dom...	1751	0	1027/1065 (96%), Gaps = 6/1065 (1%)
			uncultured Bacteroidetes bacterium; SGR292 Lineage=Roo...	1742	0	1103/1179 (94%), Gaps = 15/1179 (1%)
			uncultured bacterium; YF603 Lineage=Root;rootrank;Bact...	1731	0	1099/1177 (93%), Gaps = 11/1177 (1%)
			Pedobacter sp. 5_60 Lineage=Root;rootrank;Bacteria;dom...	1729	0	1006/1040 (97%), Gaps = 3/1040 (0%)
MW144886	WH12	Pedobacter sp. strain WH12-CF	Pedobacter tournemirensis; AB-195 Lineage=Root;rootran...	2073	0	1236/1291 (96%), Gaps = 8/1291 (1%)
			uncultured bacterium; SEAE1BC121 Lineage=Root;rootrank...	2063	0	1242/1303 (95%), Gaps = 6/1303 (0%)
			Pedobacter sp. 15.2 AW Lineage=Root;rootrank;Bacteria;...	2056	0	1233/1291 (96%), Gaps = 8/1291 (1%)
			uncultured bacterium; SEAE1CF101 Lineage=Root;rootrank...	2050	0	1239/1302 (95%), Gaps = 5/1302 (0%)
			Pedobacter tournemirensis; AG-60 Lineage=Root;rootrank...	2047	0	1229/1287 (95%), Gaps = 10/1287 (1%)
			Pedobacter tournemirensis (T); TF5-37.2-LB10 Lineage=R...	2047	0	1240/1304 (95%), Gaps = 8/1304 (1%)
			uncultured Bacteroidetes bacterium; SGR292 Lineage=Roo...	1969	0	1258/1350 (93%), Gaps = 15/1350 (1%)
			uncultured bacterium; YF603 Lineage=Root;rootrank;Bact...	1964	0	1255/1348 (93%), Gaps = 11/1348 (1%)
			Bacteroidetes bacterium OS-21A Lineage=Root;rootrank;B...	1958	0	1253/1346 (93%), Gaps = 14/1346 (1%)
			uncultured bacterium; S3-10-CL5 Lineage=Root;rootrank;...	1947	0	1252/1348 (93%), Gaps = 15/1348 (1%)
MW144891	WH13	Caulobacter sp. strain WH13-BTP	Caulobacter segnis strain ATCC 21756 16S ribosomal RN...	2034	0	1171/1203 (97%), Gaps = 11/1203 (1%)
			Caulobacter segnis strain NBRC 15250 16S ribosomal RN...	2034	0	1171/1203 (97%), Gaps = 11/1203 (1%)
			Caulobacter vibrioides strain CB51 16S ribosomal RNA,...	2034	0	1171/1203 (97%), Gaps = 11/1203 (1%)
			Caulobacter segnis strain MBIC 2835 16S ribosomal RNA...	2032	0	1170/1202 (97%), Gaps = 11/1202 (1%)
			Caulobacter flavus strain RHGG3 16S ribosomal RNA, pa...	1943	0	1157/1205 (96%), Gaps = 17/1205 (1%)
			Caulobacter rhizosphaerae strain 7F14 16S ribosomal R...	1940	0	1154/1203 (96%), Gaps = 11/1203 (1%)
			Caulobacter hibisci strain THG-AG3.4 16S ribosomal RN...	1938	0	1156/1205 (96%), Gaps = 17/1205 (1%)
			Caulobacter henricii strain ATCC 15253 16S ribosomal ...	1912	0	1149/1203 (96%), Gaps = 11/1203 (1%)
			Caulobacter henricii strain ATCC 15253 16S ribosomal ...	1858	0	1107/1156 (96%), Gaps = 6/1156 (1%)
			Caulobacter mirabilis strain FWC 38 16S ribosomal RNA...	1849	0	1117/1172 (95%), Gaps = 12/1172 (1%)
MW144851	WH14	Mycobacterium sp. strain WH14-CF	Mycobacterium goodii; ATCC 700504 Lineage=Root;rootran...	2204	0	1251/1277 (98%), Gaps = 12/1277 (1%)
			uncultured bacterium; SICT1047_N9D2_16S_B Lineage=Root...	2198	0	1250/1277 (98%), Gaps = 12/1277 (1%)
			uncultured bacterium; SIHA992_N9D0_16S_B Lineage=Root;...	2198	0	1250/1277 (98%), Gaps = 12/1277 (1%)
			uncultured bacterium; SIHA.1.992_N9D0_16S_A Lineage=Ro...	2198	0	1250/1277 (98%), Gaps = 12/1277 (1%)
			uncultured bacterium; SINT1293_N9D1_16S_B Lineage=Root...	2198	0	1250/1277 (98%), Gaps = 12/1277 (1%)
			uncultured bacterium; SIBZ1122_N11D3_16S_B Lineage=Roo...	2198	0	1250/1277 (98%), Gaps = 12/1277 (1%)
			uncultured bacterium; SINZ517_N11D4_16S_B Lineage=Root...	2193	0	1249/1277 (98%), Gaps = 12/1277 (1%)
			uncultured bacterium; SIBZ1336_N11D3_16S_B Lineage=Roo...	2193	0	1249/1277 (98%), Gaps = 12/1277 (1%)
			Mycobacterium smegmatis MKD8 Lineage=Root;rootrank;Bac...	2193	0	1249/1277 (98%), Gaps = 12/1277 (1%)
			Mycobacterium smegmatis; INHR2 Lineage=Root;rootrank;B...	2187	0	1248/1277 (98%), Gaps = 12/1277 (1%)
MW144937	BLA5	Mycobacterium sp. strain BLA5-CF	Mycobacterium goodii; ATCC 700504 Lineage=Root;rootran...	2242	0	1332/1381 (96%), Gaps = 40/1381 (3%)
			Mycobacterium smegmatis MKD8 Lineage=Root;rootrank;Bac...	2228	0	1338/1393 (96%), Gaps = 43/1393 (3%)
			uncultured bacterium; SICT1047_N9D2_16S_B Lineage=Root...	2224	0	1290/1326 (97%), Gaps = 28/1326 (2%)
			uncultured bacterium; SIBZ1122_N11D3_16S_B Lineage=Roo...	2224	0	1290/1326 (97%), Gaps = 28/1326 (2%)
			Mycobacterium smegmatis; INHR2 Lineage=Root;rootrank;B...	2222	0	1337/1393 (96%), Gaps = 43/1393 (3%)
			Mycobacterium smegmatis; INHR1 Lineage=Root;rootrank;B...	2222	0	1337/1393 (96%), Gaps = 43/1393 (3%)
			Mycobacterium smegmatis str. MC2 155 Lineage=Root;root...	2222	0	1337/1393 (96%), Gaps = 43/1393 (3%)
			Mycobacterium smegmatis; INHR2 Lineage=Root;rootrank;B...	2222	0	1337/1393 (96%), Gaps = 43/1393 (3%)
			Mycobacterium smegmatis; INHR1 Lineage=Root;rootrank;B...	2222	0	1337/1393 (96%), Gaps = 43/1393 (3%)
			Mycobacterium smegmatis str. MC2 155 Lineage=Root;root...	2222	0	1337/1393 (96%), Gaps = 43/1393 (3%)
MW144939	BLA13	Chelatococcus sp. strain BLA13-CF	Chelatococcus daeguensis (T); K106 Lineage=Root;rootra...	2170	0	1224/1245 (98%), Gaps = 14/1245 (1%)
			Chelatococcus daeguensis; TAD1 Lineage=Root;rootrank;B...	2167	0	1224/1246 (98%), Gaps = 14/1246 (1%)
			Chelatococcus sambhunathii (T); HT4 Lineage=Root;rootr...	2165	0	1223/1245 (98%), Gaps = 14/1245 (1%)
			Chelatococcus sp. ES-SL-4 Lineage=Root;rootrank;Bacter...	2154	0	1221/1245 (98%), Gaps = 14/1245 (1%)
			uncultured Chelatococcus sp.; NJFU SLX-S313 Lineage=Ro...	2152	0	1220/1244 (98%), Gaps = 14/1244 (1%)
			Chelatococcus daeguensis; M59 Lineage=Root;rootrank;Ba...	2148	0	1224/1250 (98%), Gaps = 17/1250 (1%)
			Rhizobium sp. TKW1 Lineage=Root;rootrank;Bacteria;doma...	2148	0	1220/1245 (98%), Gaps = 14/1245 (1%)
			Chelatococcus sp. E1 Lineage=Root;rootrank;Bacteria;do...	2098	0	1211/1245 (97%), Gaps = 14/1245 (1%)
			uncultured Chelatococcus sp.; ASC373 Lineage=Root;root...	2098	0	1211/1245 (97%), Gaps = 14/1245 (1%)
			Chelatococcus sp. enrichment culture clone HB1 Lineage...	2098	0	1211/1245 (97%), Gaps = 14/1245 (1%)
MW144896	BLA14	Sphingomonas sp. strain BLA14-CF	Sphingomonas sp. SHAH Lineage=Root;rootrank;Bacteria;d...	2145	0	1271/1321 (96%), Gaps = 20/1321 (2%)
			Sphingomonas sp. P3(2014); G Lineage=Root;rootrank;Bac...	2134	0	1240/1279 (97%), Gaps = 13/1279 (1%)
			Sphingomonas paucimobilis; LCT-SP1 Lineage=Root;rootra...	2132	0	1243/1284 (97%), Gaps = 14/1284 (1%)
			Sphingomonas paucimobilis; type strain: DSM 1098 Linea...	2132	0	1243/1284 (97%), Gaps = 14/1284 (1%)
			uncultured bacterium; Ap.ba-F-DM-HN-1-11 Lineage=Root;...	2132	0	1243/1284 (97%), Gaps = 14/1284 (1%)
			uncultured Sphingomonas sp.; KZtp5-4 Lineage=Root;root...	2132	0	1243/1284 (97%), Gaps = 14/1284 (1%)
			uncultured bacterium; Bac3B84 Lineage=Root;rootrank;Ba...	2132	0	1243/1284 (97%), Gaps = 14/1284 (1%)
			Sphingomonas sp. G1Bc9; c19 Lineage=Root;rootrank;Bact...	2132	0	1243/1284 (97%), Gaps = 14/1284 (1%)
			Sphingomonas sp. G3Cc1; c110 Lineage=Root;rootrank;Bac...	2132	0	1243/1284 (97%), Gaps = 14/1284 (1%)
			Sphingomonas sp. G3Cc10; c119 Lineage=Root;rootrank;Ba...	2132	0	1243/1284 (97%), Gaps = 14/1284 (1%)
MW144940	BLA15	Comamonas sp. strain BLA15-CF	Comamonas aquatica; 317 Lineage=Root;rootrank;Bacteria...	2073	0	1216/1256 (97%), Gaps = 27/1256 (2%)
			uncultured bacterium; OTU58 Lineage=Root;rootrank;Bact...	2069	0	1216/1257 (97%), Gaps = 28/1257 (2%)
			Comamonas aquatica; CJG Lineage=Root;rootrank;Bacteria...	2069	0	1216/1257 (97%), Gaps = 28/1257 (2%)
			Comamonas aquatica; CJG Lineage=Root;rootrank;Bacteria...	2069	0	1216/1257 (97%), Gaps = 28/1257 (2%)
			Comamonas aquatica; CJG Lineage=Root;rootrank;Bacteria...	2069	0	1216/1257 (97%), Gaps = 28/1257 (2%)
			uncultured bacterium; A6B_5 Lineage=Root;rootrank;Bact...	2069	0	1188/1217 (98%), Gaps = 20/1217 (2%)
			Comamonas jiangduensis; A-B3B Lineage=Root;rootrank;Ba...	2069	0	1209/1247 (97%), Gaps = 26/1247 (2%)
			Comamonas sp. SCU-B272 Lineage=Root;rootrank;Bacteria;...	2069	0	1188/1217 (98%), Gaps = 20/1217 (2%)
			Comamonas aquatica; COA19 Lineage=Root;rootrank;Bacter...	2069	0	1214/1254 (97%), Gaps = 28/1254 (2%)
			uncultured bacterium; S22_013 Lineage=Root;rootrank;Ba...	2069	0	1216/1257 (97%), Gaps = 28/1257 (2%)
MW144941	BLA15A	Dyella sp. strain BLA15A-CF	Dyella sp. LD14149 Lineage=Root;rootrank;Bacteria;doma...	2224	0	1290/1325 (97%), Gaps = 31/1325 (2%)
			Dyella sp. BAB-4882 Lineage=Root;rootrank;Bacteria;dom...	2198	0	1284/1324 (97%), Gaps = 30/1324 (2%)
			bacterium W27 Lineage=Root;rootrank;Bacteria;domain;"P...	2158	0	1262/1301 (97%), Gaps = 31/1301 (2%)
			Dyella sp. OS-B13 Lineage=Root;rootrank;Bacteria;domai...	2146	0	1271/1318 (96%), Gaps = 30/1318 (2%)
			Dyella marensis; CAC4 Lineage=Root;rootrank;Bacteria;d...	2143	0	1247/1283 (97%), Gaps = 29/1283 (2%)
			Dyella marensis; CA-4 Lineage=Root;rootrank;Bacteria;d...	2143	0	1247/1283 (97%), Gaps = 29/1283 (2%)
			Dyella marensis; IHB B 8002 Lineage=Root;rootrank;Bact...	2113	0	1271/1326 (96%), Gaps = 34/1326 (3%)
			Dyella marensis; CS8G3-6 Lineage=Root;rootrank;Bacteri...	2113	0	1271/1326 (96%), Gaps = 34/1326 (3%)
			uncultured Dyella sp.; rs-jx06 Lineage=Root;rootrank;B...	2104	0	1241/1284 (97%), Gaps = 31/1284 (2%)
			Dyella marensis; PeniS3F1 Lineage=Root;rootrank;Bacter...	2104	0	1260/1312 (96%), Gaps = 34/1312 (3%)
MW144840	BLA16	Stenotrophomonas sp. strain BLA16-BTP	Stenotrophomonas maltophilia; W2-3 Lineage=Root;rootra...	2135	0	1222/1253 (98%), Gaps = 8/1253 (1%)
			Stenotrophomonas maltophilia; DJ1 Lineage=Root;rootran...	2132	0	1224/1257 (97%), Gaps = 10/1257 (1%)
			Stenotrophomonas maltophilia; KNUC9009 Lineage=Root;ro...	2128	0	1225/1259 (97%), Gaps = 12/1259 (1%)
			Stenotrophomonas maltophilia; 173-B Lineage=Root;rootr...	2126	0	1225/1259 (97%), Gaps = 12/1259 (1%)
			Stenotrophomonas sp. IITR87 Lineage=Root;rootrank;Bact...	2126	0	1225/1259 (97%), Gaps = 12/1259 (1%)
			Stenotrophomonas maltophilia; M27 Lineage=Root;rootran...	2126	0	1225/1259 (97%), Gaps = 12/1259 (1%)
			uncultured marine bacterium; Tc-42 Lineage=Root;rootra...	2126	0	1225/1259 (97%), Gaps = 12/1259 (1%)
			uncultured bacterium; ncd2808g11c1 Lineage=Root;rootra...	2126	0	1225/1259 (97%), Gaps = 12/1259 (1%)
			Stenotrophomonas maltophilia; 41 Lineage=Root;rootrank...	2126	0	1225/1259 (97%), Gaps = 12/1259 (1%)
			Stenotrophomonas maltophilia; yb6027 Lineage=Root;root...	2126	0	1225/1259 (97%), Gaps = 12/1259 (1%)
MW144917	BLA19	Stenotrophomonas sp. strain BLA19-BF	Stenotrophomonas maltophilia; MHF ENV 20 Lineage=Root;...	2017	0	1206/1254 (96%), Gaps = 35/1254 (3%)
			Stenotrophomonas sp. LCR33 Lineage=Root;rootrank;Bacte...	2015	0	1200/1246 (96%), Gaps = 34/1246 (3%)
			Stenotrophomonas sp. BAB-5305 Lineage=Root;rootrank;Ba...	2012	0	1207/1257 (96%), Gaps = 35/1257 (3%)
			Stenotrophomonas sp. BAB-5307 Lineage=Root;rootrank;Ba...	2012	0	1207/1257 (96%), Gaps = 35/1257 (3%)
			Stenotrophomonas sp. BAB-5317 Lineage=Root;rootrank;Ba...	2012	0	1207/1257 (96%), Gaps = 35/1257 (3%)
			Pseudomonas sp. DG17 Lineage=Root;rootrank;Bacteria;do...	2012	0	1202/1250 (96%), Gaps = 34/1250 (3%)
			Stenotrophomonas maltophilia; AK2 Lineage=Root;rootran...	2008	0	1207/1258 (96%), Gaps = 36/1258 (3%)
			Stenotrophomonas sp. 2TP1A Lineage=Root;rootrank;Bacte...	2006	0	1206/1257 (96%), Gaps = 35/1257 (3%)
			Stenotrophomonas sp. FSBSD4 Lineage=Root;rootrank;Bact...	2006	0	1205/1255 (96%), Gaps = 37/1255 (3%)
			Pseudomonas sp. 3JW1 Lineage=Root;rootrank;Bacteria;do...	2006	0	1206/1257 (96%), Gaps = 35/1257 (3%)
MW144841	BLA21A	Stenotrophomonas sp. strain BLA21A-BF	Stenotrophomonas maltophilia; MHF ENV 20 Lineage=Root;...	2061	0	1168/1192 (98%), Gaps = 8/1192 (1%)
			Stenotrophomonas maltophilia; W2-3 Lineage=Root;rootra...	2060	0	1167/1191 (98%), Gaps = 8/1191 (1%)
			Stenotrophomonas maltophilia; DJ1 Lineage=Root;rootran...	2052	0	1167/1193 (98%), Gaps = 10/1193 (1%)
			Stenotrophomonas sp. LCR33 Lineage=Root;rootrank;Bacte...	2052	0	1161/1184 (98%), Gaps = 8/1184 (1%)
			Stenotrophomonas sp. BAB-5305 Lineage=Root;rootrank;Ba...	2050	0	1170/1197 (98%), Gaps = 12/1197 (1%)
			Stenotrophomonas sp. BAB-5307 Lineage=Root;rootrank;Ba...	2050	0	1170/1197 (98%), Gaps = 12/1197 (1%)
			Stenotrophomonas sp. BAB-5317 Lineage=Root;rootrank;Ba...	2050	0	1170/1197 (98%), Gaps = 12/1197 (1%)
			Stenotrophomonas maltophilia; 173-B Lineage=Root;rootr...	2050	0	1170/1197 (98%), Gaps = 12/1197 (1%)
			Stenotrophomonas sp. IITR87 Lineage=Root;rootrank;Bact...	2050	0	1170/1197 (98%), Gaps = 12/1197 (1%)
			Stenotrophomonas sp. FSBSD4 Lineage=Root;rootrank;Bact...	2050	0	1168/1194 (98%), Gaps = 11/1194 (1%)
MW144839	BLA22	Stenotrophomonas sp. strain BLA22-BF	Stenotrophomonas maltophilia; MHF ENV 20 Lineage=Root;...	2314	0	1334/1370 (97%), Gaps = 18/1370 (1%)
			Stenotrophomonas sp. BAB-5305 Lineage=Root;rootrank;Ba...	2309	0	1337/1375 (97%), Gaps = 22/1375 (2%)
			Stenotrophomonas sp. BAB-5307 Lineage=Root;rootrank;Ba...	2309	0	1337/1375 (97%), Gaps = 22/1375 (2%)
			Stenotrophomonas sp. BAB-5317 Lineage=Root;rootrank;Ba...	2309	0	1337/1375 (97%), Gaps = 22/1375 (2%)
			Pseudomonas sp. DG17 Lineage=Root;rootrank;Bacteria;do...	2307	0	1328/1363 (97%), Gaps = 18/1363 (1%)
			Stenotrophomonas sp. LCR33 Lineage=Root;rootrank;Bacte...	2307	0	1305/1330 (98%), Gaps = 12/1330 (1%)
			Stenotrophomonas sp. FSBSD4 Lineage=Root;rootrank;Bact...	2305	0	1335/1373 (97%), Gaps = 21/1373 (2%)
			Stenotrophomonas maltophilia; AK2 Lineage=Root;rootran...	2303	0	1337/1376 (97%), Gaps = 23/1376 (2%)
			Stenotrophomonas sp. 2TP1A Lineage=Root;rootrank;Bacte...	2303	0	1336/1375 (97%), Gaps = 22/1375 (2%)
			Pseudomonas sp. 3JW1 Lineage=Root;rootrank;Bacteria;do...	2303	0	1336/1375 (97%), Gaps = 22/1375 (2%)
MW144898	Y13	Bacillus sp. (in: Bacteria) strain Y13-CF	Bacillus firmus; RKHC-13 Lineage=Root;rootrank;Bacteri...	2206	0	1288/1330 (97%), Gaps = 20/1330 (2%)
			Bacillus horti; A62 Lineage=Root;rootrank;Bacteria;dom...	2113	0	1269/1327 (96%), Gaps = 18/1327 (1%)
			Bacillus sp. 9-3AIA Lineage=Root;rootrank;Bacteria;dom...	2102	0	1266/1326 (95%), Gaps = 16/1326 (1%)
			uncultured bacterium; WB61 Lineage=Root;rootrank;Bacte...	2091	0	1266/1328 (95%), Gaps = 20/1328 (2%)
			Bacillus horti (T); K13 Lineage=Root;rootrank;Bacteria...	2073	0	1261/1327 (95%), Gaps = 21/1327 (2%)
			Bacillus sp. 5215 Lineage=Root;rootrank;Bacteria;domai...	2071	0	1262/1328 (95%), Gaps = 22/1328 (2%)
			Bacillus sp. ADS12 Lineage=Root;rootrank;Bacteria;doma...	2067	0	1251/1314 (95%), Gaps = 19/1314 (1%)
			Bacillus sp. H-S2-15 Lineage=Root;rootrank;Bacteria;do...	2061	0	1259/1327 (95%), Gaps = 21/1327 (2%)
			Bacillus sp. BA315 Lineage=Root;rootrank;Bacteria;doma...	1999	0	1251/1330 (94%), Gaps = 24/1330 (2%)
			low G+C Gram-positive bacterium HTA454 Lineage=Root;ro...	1949	0	1238/1323 (94%), Gaps = 25/1323 (2%)
MW144844	Y14A	Klebsiella sp. strain Y14A-BTP	Klebsiella pneumoniae; 26 Lineage=Root;rootrank;Bacter...	2241	0	1336/1392 (96%), Gaps = 21/1392 (2%)
			Klebsiella pneumoniae; KP-1/yak-2014 Lineage=Root;root...	2233	0	1332/1388 (96%), Gaps = 22/1388 (2%)
			Klebsiella pneumoniae; 9 Lineage=Root;rootrank;Bacteri...	2233	0	1334/1391 (96%), Gaps = 22/1391 (2%)
			Klebsiella sp. TG-1 Lineage=Root;rootrank;Bacteria;dom...	2228	0	1329/1385 (96%), Gaps = 21/1385 (2%)
			Klebsiella pneumoniae; Q19 Lineage=Root;rootrank;Bacte...	2226	0	1325/1380 (96%), Gaps = 20/1380 (1%)
			uncultured bacterium; Nan4 Lineage=Root;rootrank;Bacte...	2226	0	1326/1381 (96%), Gaps = 21/1381 (2%)
			Klebsiella sp. PnB8 Lineage=Root;rootrank;Bacteria;dom...	2224	0	1322/1376 (96%), Gaps = 20/1376 (1%)
			Klebsiella sp. SR-143 Lineage=Root;rootrank;Bacteria;d...	2222	0	1330/1388 (96%), Gaps = 22/1388 (2%)
			Klebsiella sp. UIWRF0483 Lineage=Root;rootrank;Bacteri...	2222	0	1324/1379 (96%), Gaps = 21/1379 (2%)
			Klebsiella pneumoniae subsp. pneumoniae; ATCC 43816 KP...	2222	0	1324/1379 (96%), Gaps = 21/1379 (2%)
MW144871	Y15	Pseudomonas sp. strain Y15-BF	Pseudomonas sp. E4 Lineage=Root;rootrank;Bacteria;doma...	2034	0	1129/1141 (99%), Gaps = 8/1141 (1%)
			Pseudomonas toyotomiensis; CSY-P3 Lineage=Root;rootran...	2034	0	1129/1141 (99%), Gaps = 8/1141 (1%)
			Pseudomonas pseudoalcaligenes; CLR9 Lineage=Root;rootr...	2028	0	1122/1132 (99%), Gaps = 7/1132 (1%)
			Pseudomonas pseudoalcaligenes; KF710 Lineage=Root;root...	2026	0	1133/1148 (99%), Gaps = 12/1148 (1%)
			Pseudomonas sp. P16 Lineage=Root;rootrank;Bacteria;dom...	2025	0	1132/1147 (99%), Gaps = 11/1147 (1%)
			Pseudomonas pseudoalcaligenes; ASU-016 Lineage=Root;ro...	2023	0	1124/1136 (99%), Gaps = 9/1136 (1%)
			Pseudomonas pseudoalcaligenes; ASU-017 Lineage=Root;ro...	2023	0	1124/1136 (99%), Gaps = 9/1136 (1%)
			Pseudomonas sp. ICS9 Lineage=Root;rootrank;Bacteria;do...	2023	0	1125/1138 (99%), Gaps = 8/1138 (1%)
			Pseudomonas alcaliphila; CI12 Lineage=Root;rootrank;Ba...	2021	0	1132/1148 (99%), Gaps = 12/1148 (1%)
			Pseudomonas sp. F15 Lineage=Root;rootrank;Bacteria;dom...	2021	0	1132/1148 (99%), Gaps = 12/1148 (1%)
MW144868	Y16	Xanthobacter sp. strain Y16-BF	monochloroacetic-acid-degrading bacterium MCAA1 Lineag...	2314	0	1303/1326 (98%), Gaps = 7/1326 (1%)
			uncultured bacterium; nbw353d12c1 Lineage=Root;rootran...	2296	0	1267/1278 (99%), Gaps = 3/1278 (0%)
			Xanthobacter autotrophicus; ZJRR-16 Lineage=Root;rootr...	2283	0	1292/1318 (98%), Gaps = 7/1318 (1%)
			Xanthobacter sp. d35(2011) Lineage=Root;rootrank;Bacte...	2270	0	1295/1326 (98%), Gaps = 7/1326 (1%)
			Xanthobacter sp. d17(2011) Lineage=Root;rootrank;Bacte...	2259	0	1293/1326 (98%), Gaps = 7/1326 (1%)
			bacterium 5RO1 Lineage=Root;rootrank;Bacteria;domain;"...	2259	0	1243/1252 (99%), Gaps = 3/1252 (0%)
			Xanthobacter sp. d10(2011) Lineage=Root;rootrank;Bacte...	2257	0	1294/1328 (97%), Gaps = 8/1328 (1%)
			uncultured Xanthobacter sp.; T8-B7 Lineage=Root;rootra...	2248	0	1291/1326 (97%), Gaps = 7/1326 (1%)
			uncultured bacterium; nbw576b01c1 Lineage=Root;rootran...	2230	0	1255/1278 (98%), Gaps = 3/1278 (0%)
			uncultured bacterium; nbw714h05c1 Lineage=Root;rootran...	2224	0	1254/1278 (98%), Gaps = 3/1278 (0%)
MW144845	Y17	Pseudomonas sp. strain Y17-BF	Pseudomonas sp. F3-44 Lineage=Root;rootrank;Bacteria;d...	2270	0	1327/1371 (97%), Gaps = 20/1371 (1%)
			Pseudomonas sp. F15 Lineage=Root;rootrank;Bacteria;dom...	2270	0	1327/1371 (97%), Gaps = 20/1371 (1%)
			bacterium TN-05 Lineage=Root;rootrank;Bacteria;domain;...	2270	0	1327/1371 (97%), Gaps = 20/1371 (1%)
			Pseudomonas sp. NBRC 102364 Lineage=Root;rootrank;Bact...	2270	0	1327/1371 (97%), Gaps = 20/1371 (1%)
			Pseudomonas sp. SFA11 Lineage=Root;rootrank;Bacteria;d...	2270	0	1327/1371 (97%), Gaps = 20/1371 (1%)
			Pseudomonas sp. SWS3-camc Lineage=Root;rootrank;Bacter...	2270	0	1327/1371 (97%), Gaps = 20/1371 (1%)
			Pseudomonas sp. E4 Lineage=Root;rootrank;Bacteria;doma...	2268	0	1331/1377 (97%), Gaps = 21/1377 (2%)
			Pseudomonas toyotomiensis; CSY-P3 Lineage=Root;rootran...	2268	0	1331/1377 (97%), Gaps = 21/1377 (2%)
			Pseudomonas indoloxydans; F3-43 Lineage=Root;rootrank;...	2266	0	1325/1369 (97%), Gaps = 20/1369 (1%)
			Pseudomonas indoloxydans; F3-54 Lineage=Root;rootrank;...	2265	0	1326/1371 (97%), Gaps = 20/1371 (1%)
MW144931	Y18	Pseudomonas sp. strain Y18-BF	Pseudomonas sp. E4 Lineage=Root;rootrank;Bacteria;doma...	2257	0	1319/1359 (97%), Gaps = 34/1359 (3%)
			Pseudomonas pseudoalcaligenes; CLR9 Lineage=Root;rootr...	2257	0	1310/1346 (97%), Gaps = 31/1346 (2%)
			Pseudomonas sp. P16 Lineage=Root;rootrank;Bacteria;dom...	2257	0	1312/1349 (97%), Gaps = 32/1349 (2%)
			Pseudomonas toyotomiensis; CSY-P3 Lineage=Root;rootran...	2254	0	1315/1354 (97%), Gaps = 33/1354 (2%)
			Pseudomonas pseudoalcaligenes; ASU-016 Lineage=Root;ro...	2252	0	1312/1350 (97%), Gaps = 33/1350 (2%)
			Pseudomonas pseudoalcaligenes; ASU-017 Lineage=Root;ro...	2252	0	1312/1350 (97%), Gaps = 33/1350 (2%)
			Pseudomonas pseudoalcaligenes; KF710 Lineage=Root;root...	2252	0	1312/1350 (97%), Gaps = 33/1350 (2%)
			Pseudomonas sp. ICS9 Lineage=Root;rootrank;Bacteria;do...	2248	0	1311/1350 (97%), Gaps = 32/1350 (2%)
			Pseudomonas sp. F3-44 Lineage=Root;rootrank;Bacteria;d...	2246	0	1311/1350 (97%), Gaps = 33/1350 (2%)
			Pseudomonas mendocina; NX-1 Lineage=Root;rootrank;Bact...	2246	0	1311/1350 (97%), Gaps = 33/1350 (2%)
MW144900	Y19	Pseudomonas sp. strain Y19-BF	Pseudomonas sp. E4 Lineage=Root;rootrank;Bacteria;doma...	2082	0	1136/1140 (99%), Gaps = 1/1140 (0%)
			Pseudomonas toyotomiensis; CSY-P3 Lineage=Root;rootran...	2078	0	1134/1138 (99%), Gaps = 1/1138 (0%)
			Pseudomonas pseudoalcaligenes; CLR9 Lineage=Root;rootr...	2074	0	1127/1129 (99%), Gaps = 0/1129 (0%)
			Pseudomonas pseudoalcaligenes; ASU-016 Lineage=Root;ro...	2069	0	1129/1133 (99%), Gaps = 2/1133 (0%)
			Pseudomonas pseudoalcaligenes; ASU-017 Lineage=Root;ro...	2069	0	1129/1133 (99%), Gaps = 2/1133 (0%)
			Pseudomonas pseudoalcaligenes; KF710 Lineage=Root;root...	2069	0	1129/1133 (99%), Gaps = 2/1133 (0%)
			Pseudomonas sp. ICS9 Lineage=Root;rootrank;Bacteria;do...	2067	0	1130/1135 (99%), Gaps = 1/1135 (0%)
			Pseudomonas mendocina; NX-1 Lineage=Root;rootrank;Bact...	2065	0	1129/1134 (99%), Gaps = 2/1134 (0%)
			Pseudomonas sp. F3-44 Lineage=Root;rootrank;Bacteria;d...	2063	0	1128/1133 (99%), Gaps = 2/1133 (0%)
			Pseudomonas sp. F15 Lineage=Root;rootrank;Bacteria;dom...	2063	0	1128/1133 (99%), Gaps = 2/1133 (0%)
MW144925	RED1	Mycobacterium sp. strain RED1-CF	Mycobacterium goodii; ATCC 700504 Lineage=Root;rootran...	2235	0	1341/1395 (96%), Gaps = 45/1395 (3%)
			Mycobacterium smegmatis MKD8 Lineage=Root;rootrank;Bac...	2228	0	1338/1393 (96%), Gaps = 43/1393 (3%)
			Mycobacterium smegmatis; INHR2 Lineage=Root;rootrank;B...	2222	0	1337/1393 (96%), Gaps = 43/1393 (3%)
			Mycobacterium smegmatis; INHR1 Lineage=Root;rootrank;B...	2222	0	1337/1393 (96%), Gaps = 43/1393 (3%)
			Mycobacterium smegmatis str. MC2 155 Lineage=Root;root...	2222	0	1337/1393 (96%), Gaps = 43/1393 (3%)
			Mycobacterium smegmatis; INHR2 Lineage=Root;rootrank;B...	2222	0	1337/1393 (96%), Gaps = 43/1393 (3%)
			Mycobacterium smegmatis; INHR1 Lineage=Root;rootrank;B...	2222	0	1337/1393 (96%), Gaps = 43/1393 (3%)
			Mycobacterium smegmatis str. MC2 155 Lineage=Root;root...	2222	0	1337/1393 (96%), Gaps = 43/1393 (3%)
			uncultured bacterium; SICT1047_N9D2_16S_B Lineage=Root...	2222	0	1290/1326 (97%), Gaps = 29/1326 (2%)
			uncultured bacterium; SIBZ1122_N11D3_16S_B Lineage=Roo...	2222	0	1290/1326 (97%), Gaps = 29/1326 (2%)
MW144877	RED5A	Mycobacterium sp. strain RED5A-CF	Mycobacterium goodii; ATCC 700504 Lineage=Root;rootran...	2193	0	1328/1392 (95%), Gaps = 26/1392 (2%)
			uncultured bacterium; SICT1047_N9D2_16S_B Lineage=Root...	2183	0	1283/1329 (97%), Gaps = 18/1329 (1%)
			uncultured bacterium; SIHA992_N9D0_16S_B Lineage=Root;...	2182	0	1275/1318 (97%), Gaps = 16/1318 (1%)
			uncultured bacterium; SIHA.1.992_N9D0_16S_A Lineage=Ro...	2182	0	1275/1318 (97%), Gaps = 16/1318 (1%)
			uncultured bacterium; SINT1293_N9D1_16S_B Lineage=Root...	2182	0	1275/1318 (97%), Gaps = 16/1318 (1%)
			uncultured bacterium; SIBZ1122_N11D3_16S_B Lineage=Roo...	2182	0	1275/1318 (97%), Gaps = 16/1318 (1%)
			Mycobacterium smegmatis MKD8 Lineage=Root;rootrank;Bac...	2178	0	1282/1329 (96%), Gaps = 18/1329 (1%)
			uncultured bacterium; SINZ517_N11D4_16S_B Lineage=Root...	2176	0	1274/1318 (97%), Gaps = 16/1318 (1%)
			uncultured bacterium; SIBZ1336_N11D3_16S_B Lineage=Roo...	2176	0	1274/1318 (97%), Gaps = 16/1318 (1%)
			Mycobacterium smegmatis; INHR2 Lineage=Root;rootrank;B...	2172	0	1281/1329 (96%), Gaps = 18/1329 (1%)
MW144855	RED7	Mycobacterium sp. strain RED7-CF	Mycobacterium goodii; ATCC 700504 Lineage=Root;rootran...	2134	0	1206/1228 (98%), Gaps = 14/1228 (1%)
			uncultured bacterium; SICT1047_N9D2_16S_B Lineage=Root...	2128	0	1205/1228 (98%), Gaps = 14/1228 (1%)
			uncultured bacterium; SIHA992_N9D0_16S_B Lineage=Root;...	2128	0	1205/1228 (98%), Gaps = 14/1228 (1%)
			uncultured bacterium; SIHA.1.992_N9D0_16S_A Lineage=Ro...	2128	0	1205/1228 (98%), Gaps = 14/1228 (1%)
			uncultured bacterium; SINT1293_N9D1_16S_B Lineage=Root...	2128	0	1205/1228 (98%), Gaps = 14/1228 (1%)
			uncultured bacterium; SIBZ1122_N11D3_16S_B Lineage=Roo...	2128	0	1205/1228 (98%), Gaps = 14/1228 (1%)
			uncultured bacterium; SINZ517_N11D4_16S_B Lineage=Root...	2122	0	1204/1228 (98%), Gaps = 14/1228 (1%)
			uncultured bacterium; SIBZ1336_N11D3_16S_B Lineage=Roo...	2122	0	1204/1228 (98%), Gaps = 14/1228 (1%)
			Mycobacterium smegmatis MKD8 Lineage=Root;rootrank;Bac...	2122	0	1204/1228 (98%), Gaps = 14/1228 (1%)
			Mycobacterium smegmatis; INHR2 Lineage=Root;rootrank;B...	2117	0	1203/1228 (98%), Gaps = 14/1228 (1%)
MW144889	RED8A	Mycobacterium sp. strain RED8A-CF	Mycobacterium goodii; ATCC 700504 Lineage=Root;rootran...	2246	0	1294/1330 (97%), Gaps = 11/1330 (1%)
			uncultured bacterium; SICT1047_N9D2_16S_B Lineage=Root...	2241	0	1293/1330 (97%), Gaps = 11/1330 (1%)
			uncultured bacterium; SIBZ1122_N11D3_16S_B Lineage=Roo...	2241	0	1293/1330 (97%), Gaps = 11/1330 (1%)
			uncultured bacterium; SIHA992_N9D0_16S_B Lineage=Root;...	2239	0	1287/1322 (97%), Gaps = 10/1322 (1%)
			uncultured bacterium; SIHA.1.992_N9D0_16S_A Lineage=Ro...	2239	0	1287/1322 (97%), Gaps = 10/1322 (1%)
			uncultured bacterium; SINT1293_N9D1_16S_B Lineage=Root...	2235	0	1285/1320 (97%), Gaps = 10/1320 (1%)
			uncultured bacterium; SIBZ1336_N11D3_16S_B Lineage=Roo...	2235	0	1292/1330 (97%), Gaps = 11/1330 (1%)
			Mycobacterium smegmatis MKD8 Lineage=Root;rootrank;Bac...	2235	0	1292/1330 (97%), Gaps = 11/1330 (1%)
			Mycobacterium smegmatis; INHR2 Lineage=Root;rootrank;B...	2230	0	1291/1330 (97%), Gaps = 11/1330 (1%)
			Mycobacterium smegmatis; INHR1 Lineage=Root;rootrank;B...	2230	0	1291/1330 (97%), Gaps = 11/1330 (1%)
MW144865	RED9	Mycobacterium sp. strain RED9-CF	Mycobacterium sp. SWH-M5 Lineage=Root;rootrank;Bacteri...	2032	0	1137/1154 (99%), Gaps = 5/1154 (0%)
			Mycobacterium goodii; ATCC 700504 Lineage=Root;rootran...	2032	0	1137/1154 (99%), Gaps = 5/1154 (0%)
			uncultured bacterium; SICT1047_N9D2_16S_B Lineage=Root...	2026	0	1136/1154 (98%), Gaps = 5/1154 (0%)
			uncultured bacterium; SIHA992_N9D0_16S_B Lineage=Root;...	2026	0	1136/1154 (98%), Gaps = 5/1154 (0%)
			uncultured bacterium; SIHA.1.992_N9D0_16S_A Lineage=Ro...	2026	0	1136/1154 (98%), Gaps = 5/1154 (0%)
			uncultured bacterium; SINT1293_N9D1_16S_B Lineage=Root...	2026	0	1136/1154 (98%), Gaps = 5/1154 (0%)
			uncultured bacterium; SIBZ1122_N11D3_16S_B Lineage=Roo...	2026	0	1136/1154 (98%), Gaps = 5/1154 (0%)
			Mycobacterium goodii (T); M069 Lineage=Root;rootrank;B...	2025	0	1135/1154 (98%), Gaps = 5/1154 (0%)
			Mycobacterium goodii; FLSY23-24_27F1429R Lineage=Root;...	2023	0	1136/1155 (98%), Gaps = 6/1155 (1%)
			uncultured bacterium; SINZ517_N11D4_16S_B Lineage=Root...	2021	0	1135/1154 (98%), Gaps = 5/1154 (0%)
MW144866	RED10	Sphingomonas sp. strain RED10-CF	Sphingomonas sp. A-5 Lineage=Root;rootrank;Bacteria;do...	2073	0	1240/1295 (96%), Gaps = 15/1295 (1%)
			Sphingomonas pituitosa; NBRC 102491 Lineage=Root;rootr...	2065	0	1242/1299 (96%), Gaps = 20/1299 (2%)
			Sphingomonas elodea; ATCC 31461 Lineage=Root;rootrank;...	2065	0	1242/1299 (96%), Gaps = 20/1299 (2%)
			Sphingomonas pituitosa (T); EDIV Lineage=Root;rootrank...	2065	0	1242/1299 (96%), Gaps = 20/1299 (2%)
			Sphingomonas sp. NA124 Lineage=Root;rootrank;Bacteria;...	2063	0	1231/1284 (96%), Gaps = 16/1284 (1%)
			uncultured bacterium; Fei_12Dec90m_95 Lineage=Root;roo...	2058	0	1238/1296 (96%), Gaps = 16/1296 (1%)
			uncultured bacterium; SHCB0566 Lineage=Root;rootrank;B...	2054	0	1209/1254 (96%), Gaps = 13/1254 (1%)
			Sphingomonas sp. TK54 Lineage=Root;rootrank;Bacteria;d...	2052	0	1238/1297 (95%), Gaps = 18/1297 (1%)
			Sphingomonas sp. WG Lineage=Root;rootrank;Bacteria;dom...	2052	0	1237/1296 (95%), Gaps = 16/1296 (1%)
			Sphingomonas sp. ZJ01 Lineage=Root;rootrank;Bacteria;d...	2052	0	1237/1296 (95%), Gaps = 16/1296 (1%)
MW144876	RED11A	Xanthomonadales bacterium strain RED11A-CF	[Pseudomonas] boreopolis; SR1; A Lineage=Root;rootrank...	2043	0	1132/1143 (99%), Gaps = 8/1143 (1%)
			uncultured Pseudomonas sp.; czt6 Lineage=Root;rootrank...	2043	0	1132/1143 (99%), Gaps = 8/1143 (1%)
			Pseudomonas boreopolis; S2-s-PMWA-6 Lineage=Root;rootr...	2043	0	1132/1143 (99%), Gaps = 8/1143 (1%)
			[Pseudomonas] boreopolis; SR2; B Lineage=Root;rootrank...	2037	0	1131/1143 (99%), Gaps = 8/1143 (1%)
			[Pseudomonas] boreopolis; SR3; C Lineage=Root;rootrank...	2037	0	1131/1143 (99%), Gaps = 8/1143 (1%)
			Pseudomonas boreopolis; Q-5 Lineage=Root;rootrank;Bact...	2036	0	1131/1143 (99%), Gaps = 9/1143 (1%)
			Pseudomonas boreopolis; SMs21 Lineage=Root;rootrank;Ba...	2032	0	1130/1143 (99%), Gaps = 8/1143 (1%)
			Pseudomonas boreopolis (T); ATCC 33662 Lineage=Root;ro...	2030	0	1129/1143 (99%), Gaps = 8/1143 (1%)
			Pseudomonas sp. S6-261 Lineage=Root;rootrank;Bacteria;...	2015	0	1127/1143 (99%), Gaps = 8/1143 (1%)
			Pseudomonas sp. S6-257 Lineage=Root;rootrank;Bacteria;...	2015	0	1127/1143 (99%), Gaps = 8/1143 (1%)
MW144846	RED12	Xanthomonadales bacterium strain RED12-BF	[Pseudomonas] boreopolis; SR1; A Lineage=Root;rootrank...	2198	0	1234/1254 (98%), Gaps = 7/1254 (1%)
			uncultured Pseudomonas sp.; czt6 Lineage=Root;rootrank...	2198	0	1234/1254 (98%), Gaps = 7/1254 (1%)
			Pseudomonas boreopolis; S2-s-PMWA-6 Lineage=Root;rootr...	2198	0	1234/1254 (98%), Gaps = 7/1254 (1%)
			[Pseudomonas] boreopolis; SR2; B Lineage=Root;rootrank...	2193	0	1233/1254 (98%), Gaps = 7/1254 (1%)
			[Pseudomonas] boreopolis; SR3; C Lineage=Root;rootrank...	2193	0	1233/1254 (98%), Gaps = 7/1254 (1%)
			Pseudomonas boreopolis; Q-5 Lineage=Root;rootrank;Bact...	2193	0	1233/1254 (98%), Gaps = 8/1254 (1%)
			Pseudomonas boreopolis; SMs21 Lineage=Root;rootrank;Ba...	2187	0	1229/1250 (98%), Gaps = 6/1250 (0%)
			Pseudomonas boreopolis (T); ATCC 33662 Lineage=Root;ro...	2185	0	1228/1250 (98%), Gaps = 6/1250 (0%)
			Pseudomonas sp. S6-261 Lineage=Root;rootrank;Bacteria;...	2159	0	1224/1250 (98%), Gaps = 6/1250 (0%)
			Pseudomonas sp. S6-257 Lineage=Root;rootrank;Bacteria;...	2159	0	1224/1250 (98%), Gaps = 6/1250 (0%)
MW144887	RED13	Agromyces sp. strain RED13-BF	Agromyces indicus (T); NIO-1018 Lineage=Root;rootrank;...	2292	0	1351/1401 (96%), Gaps = 19/1401 (1%)
			Agromyces sp. CFWTS69 Lineage=Root;rootrank;Bacteria;d...	2283	0	1346/1396 (96%), Gaps = 20/1396 (1%)
			Agromyces aurantiacus; TRTYP3 Lineage=Root;rootrank;Ba...	2283	0	1346/1396 (96%), Gaps = 20/1396 (1%)
			Agromyces sp. CNJ745 PL04 Lineage=Root;rootrank;Bacter...	2283	0	1346/1396 (96%), Gaps = 20/1396 (1%)
			Agromyces sp. BAB-4139 Lineage=Root;rootrank;Bacteria;...	2278	0	1346/1397 (96%), Gaps = 21/1397 (2%)
			Agromyces sp. IARI-CS-30 Lineage=Root;rootrank;Bacteri...	2278	0	1338/1386 (97%), Gaps = 17/1386 (1%)
			Agromyces sp. IARI-CS-28 Lineage=Root;rootrank;Bacteri...	2276	0	1306/1340 (97%), Gaps = 11/1340 (1%)
			Agromyces sp. RM8 Lineage=Root;rootrank;Bacteria;domai...	2272	0	1347/1400 (96%), Gaps = 21/1400 (2%)
			bacterium JP36 Lineage=Root;rootrank;Bacteria;domain;"...	2265	0	1327/1373 (97%), Gaps = 18/1373 (1%)
			bacterium JP74 Lineage=Root;rootrank;Bacteria;domain;"...	2263	0	1331/1379 (97%), Gaps = 19/1379 (1%)
MW144858	RED14	Stenotrophomonas sp. strain RED14-BF	Stenotrophomonas maltophilia; MHF ENV 20 Lineage=Root;...	2193	0	1232/1252 (98%), Gaps = 9/1252 (1%)
			Stenotrophomonas sp. LCR33 Lineage=Root;rootrank;Bacte...	2183	0	1227/1247 (98%), Gaps = 9/1247 (1%)
			Stenotrophomonas sp. FSBSD4 Lineage=Root;rootrank;Bact...	2182	0	1233/1256 (98%), Gaps = 11/1256 (1%)
			Stenotrophomonas maltophilia; W2-3 Lineage=Root;rootra...	2182	0	1232/1255 (98%), Gaps = 9/1255 (1%)
			Pseudomonas sp. DG17 Lineage=Root;rootrank;Bacteria;do...	2182	0	1228/1249 (98%), Gaps = 9/1249 (1%)
			Stenotrophomonas sp. BAB-5305 Lineage=Root;rootrank;Ba...	2178	0	1234/1258 (98%), Gaps = 13/1258 (1%)
			Stenotrophomonas sp. BAB-5307 Lineage=Root;rootrank;Ba...	2178	0	1234/1258 (98%), Gaps = 13/1258 (1%)
			Stenotrophomonas sp. BAB-5317 Lineage=Root;rootrank;Ba...	2178	0	1234/1258 (98%), Gaps = 13/1258 (1%)
			Stenotrophomonas sp. TD3 Lineage=Root;rootrank;Bacteri...	2174	0	1230/1254 (98%), Gaps = 9/1254 (1%)
			Stenotrophomonas maltophilia; AK2 Lineage=Root;rootran...	2174	0	1234/1259 (98%), Gaps = 14/1259 (1%)
MW144926	RED14A	Micrococcus sp. strain RED14A-BF	Micrococcus sp. 3364 Lineage=Root;rootrank;Bacteria;do...	2300	0	1347/1389 (97%), Gaps = 35/1389 (3%)
			Micrococcus luteus; 3L Lineage=Root;rootrank;Bacteria;...	2300	0	1349/1392 (97%), Gaps = 35/1392 (3%)
			Macrococcus sp. CCGE2291 Lineage=Root;rootrank;Bacteri...	2300	0	1347/1389 (97%), Gaps = 35/1389 (3%)
			Micrococcus luteus; EHFS1_S04Ha Lineage=Root;rootrank;...	2300	0	1320/1351 (98%), Gaps = 25/1351 (2%)
			Micrococcus sp. JNU-H041 Lineage=Root;rootrank;Bacteri...	2298	0	1313/1342 (98%), Gaps = 22/1342 (2%)
			Micrococcus sp. JNU-H022 Lineage=Root;rootrank;Bacteri...	2298	0	1323/1356 (98%), Gaps = 25/1356 (2%)
			bacterium BII-S4 Lineage=Root;rootrank;Bacteria;domain...	2296	0	1349/1393 (97%), Gaps = 36/1393 (3%)
			Micrococcus luteus; NF8 Lineage=Root;rootrank;Bacteria...	2296	0	1347/1390 (97%), Gaps = 36/1390 (3%)
			Micrococcus luteus; D1-2T Lineage=Root;rootrank;Bacter...	2296	0	1312/1341 (98%), Gaps = 22/1341 (2%)
			Micrococcus sp. 185 Lineage=Root;rootrank;Bacteria;dom...	2296	0	1346/1389 (97%), Gaps = 35/1389 (3%)
MW144894	RED15	Agromyces sp. strain RED15-BF	Agromyces indicus (T); NIO-1018 Lineage=Root;rootrank;...	2194	0	1257/1288 (98%), Gaps = 14/1288 (1%)
			Agromyces sp. CFWTS69 Lineage=Root;rootrank;Bacteria;d...	2191	0	1258/1290 (98%), Gaps = 15/1290 (1%)
			Agromyces aurantiacus; TRTYP3 Lineage=Root;rootrank;Ba...	2191	0	1258/1290 (98%), Gaps = 15/1290 (1%)
			Agromyces sp. CNJ745 PL04 Lineage=Root;rootrank;Bacter...	2191	0	1258/1290 (98%), Gaps = 15/1290 (1%)
			Agromyces sp. IARI-CS-28 Lineage=Root;rootrank;Bacteri...	2183	0	1249/1279 (98%), Gaps = 14/1279 (1%)
			Agromyces sp. BAB-4139 Lineage=Root;rootrank;Bacteria;...	2180	0	1250/1281 (98%), Gaps = 15/1281 (1%)
			Agromyces sp. RM8 Lineage=Root;rootrank;Bacteria;domai...	2180	0	1256/1290 (97%), Gaps = 15/1290 (1%)
			Agromyces sp. IARI-CS-30 Lineage=Root;rootrank;Bacteri...	2174	0	1242/1271 (98%), Gaps = 13/1271 (1%)
			Agromyces sp. m7-6 Lineage=Root;rootrank;Bacteria;doma...	2174	0	1255/1290 (97%), Gaps = 16/1290 (1%)
			Agromyces sp. m7-5 Lineage=Root;rootrank;Bacteria;doma...	2174	0	1255/1290 (97%), Gaps = 16/1290 (1%)
MW144927	RED15A	Agromyces sp. strain RED15A-BF	Agromyces indicus (T); NIO-1018 Lineage=Root;rootrank;...	2266	0	1296/1324 (98%), Gaps = 25/1324 (2%)
			Agromyces sp. CFWTS69 Lineage=Root;rootrank;Bacteria;d...	2265	0	1292/1319 (98%), Gaps = 24/1319 (2%)
			Agromyces aurantiacus; TRTYP3 Lineage=Root;rootrank;Ba...	2265	0	1292/1319 (98%), Gaps = 24/1319 (2%)
			Agromyces sp. IARI-CS-28 Lineage=Root;rootrank;Bacteri...	2265	0	1292/1319 (98%), Gaps = 24/1319 (2%)
			Agromyces sp. CNJ745 PL04 Lineage=Root;rootrank;Bacter...	2265	0	1292/1319 (98%), Gaps = 24/1319 (2%)
			Agromyces sp. BAB-4139 Lineage=Root;rootrank;Bacteria;...	2259	0	1292/1320 (98%), Gaps = 25/1320 (2%)
			Agromyces sp. IARI-CS-30 Lineage=Root;rootrank;Bacteri...	2259	0	1287/1313 (98%), Gaps = 24/1313 (2%)
			Agromyces sp. RM8 Lineage=Root;rootrank;Bacteria;domai...	2254	0	1290/1319 (98%), Gaps = 24/1319 (2%)
			Agromyces sp. m7-6 Lineage=Root;rootrank;Bacteria;doma...	2244	0	1322/1366 (97%), Gaps = 37/1366 (3%)
			Agromyces sp. m7-5 Lineage=Root;rootrank;Bacteria;doma...	2244	0	1322/1366 (97%), Gaps = 37/1366 (3%)
MW144912	RED16	Stenotrophomonas sp. strain RED16-BF	Stenotrophomonas sp. WH-11 Lineage=Root;rootrank;Bacte...	1993	0	1170/1210 (97%), Gaps = 21/1210 (2%)
			Stenotrophomonas sp. enrichment culture clone 17 Linea...	1993	0	1170/1210 (97%), Gaps = 21/1210 (2%)
			Stenotrophomonas sp. T-8 Lineage=Root;rootrank;Bacteri...	1993	0	1170/1210 (97%), Gaps = 21/1210 (2%)
			Stenotrophomonas sp. B3a Lineage=Root;rootrank;Bacteri...	1991	0	1169/1209 (97%), Gaps = 21/1209 (2%)
			uncultured bacterium; PS5-i Lineage=Root;rootrank;Bact...	1989	0	1170/1211 (97%), Gaps = 22/1211 (2%)
			Stenotrophomonas sp. TG16 Lineage=Root;rootrank;Bacter...	1989	0	1170/1211 (97%), Gaps = 22/1211 (2%)
			Stenotrophomonas sp. SKDXN-1 Lineage=Root;rootrank;Bac...	1989	0	1170/1211 (97%), Gaps = 22/1211 (2%)
			Stenotrophomonas acidaminiphila; SR50-5 Lineage=Root;r...	1989	0	1170/1211 (97%), Gaps = 22/1211 (2%)
			bacterium WK-3 Lineage=Root;rootrank;Bacteria;domain;"...	1989	0	1168/1208 (97%), Gaps = 21/1208 (2%)
			Stenotrophomonas acidaminiphila; CCUG 54933 Lineage=Ro...	1989	0	1170/1211 (97%), Gaps = 22/1211 (2%)
MW144911	RED16B	Stenotrophomonas sp. strain RED16B-BF	Stenotrophomonas sp. WH-11 Lineage=Root;rootrank;Bacte...	2233	0	1250/1269 (99%), Gaps = 6/1269 (0%)
			Stenotrophomonas sp. enrichment culture clone 17 Linea...	2231	0	1247/1265 (99%), Gaps = 5/1265 (0%)
			Stenotrophomonas sp. T-8 Lineage=Root;rootrank;Bacteri...	2230	0	1246/1264 (99%), Gaps = 5/1264 (0%)
			uncultured bacterium; PS5-i Lineage=Root;rootrank;Bact...	2228	0	1247/1266 (98%), Gaps = 6/1266 (0%)
			Stenotrophomonas sp. TG16 Lineage=Root;rootrank;Bacter...	2228	0	1247/1266 (98%), Gaps = 6/1266 (0%)
			Stenotrophomonas sp. SKDXN-1 Lineage=Root;rootrank;Bac...	2228	0	1247/1266 (98%), Gaps = 6/1266 (0%)
			Stenotrophomonas acidaminiphila; SR50-5 Lineage=Root;r...	2228	0	1247/1266 (98%), Gaps = 6/1266 (0%)
			Stenotrophomonas acidaminiphila; CCUG 54933 Lineage=Ro...	2228	0	1247/1266 (98%), Gaps = 6/1266 (0%)
			Stenotrophomonas acidaminiphila; YSP56 Lineage=Root;ro...	2228	0	1247/1266 (98%), Gaps = 6/1266 (0%)
			Stenotrophomonas sp. KL9 Lineage=Root;rootrank;Bacteri...	2228	0	1247/1266 (98%), Gaps = 6/1266 (0%)
MW144929	RED17	Micrococcus sp. strain RED17-CF	Micrococcus yunnanensis; NIOT-Ch-58 Lineage=Root;rootr...	2307	0	1346/1386 (97%), Gaps = 33/1386 (2%)
			Micrococcus sp. 13-33-7 Lineage=Root;rootrank;Bacteria...	2302	0	1346/1388 (97%), Gaps = 32/1388 (2%)
			Micrococcus sp. JNU-H022 Lineage=Root;rootrank;Bacteri...	2302	0	1346/1388 (97%), Gaps = 32/1388 (2%)
			Micrococcus sp. 20.9 KSS Lineage=Root;rootrank;Bacteri...	2302	0	1346/1388 (97%), Gaps = 32/1388 (2%)
			Micrococcus luteus; 16.1 KSS Lineage=Root;rootrank;Bac...	2302	0	1346/1388 (97%), Gaps = 32/1388 (2%)
			Micrococcus sp. MOLA 23 Lineage=Root;rootrank;Bacteria...	2302	0	1345/1386 (97%), Gaps = 33/1386 (2%)
			Micrococcus sp. 3496 Lineage=Root;rootrank;Bacteria;do...	2298	0	1344/1386 (97%), Gaps = 33/1386 (2%)
			bacterium BII-S5 Lineage=Root;rootrank;Bacteria;domain...	2298	0	1347/1390 (97%), Gaps = 34/1390 (2%)
			Micrococcus sp. JNU-SGY011 Lineage=Root;rootrank;Bacte...	2298	0	1343/1385 (97%), Gaps = 32/1385 (2%)
			Micrococcus luteus; WS27 Lineage=Root;rootrank;Bacteri...	2298	0	1344/1386 (97%), Gaps = 32/1386 (2%)
MW144928	RED18	Micrococcus sp. strain RED18-CF	Micrococcus sp. 13-33-7 Lineage=Root;rootrank;Bacteria...	2278	0	1306/1337 (98%), Gaps = 22/1337 (2%)
			Micrococcus luteus; WS27 Lineage=Root;rootrank;Bacteri...	2278	0	1342/1388 (97%), Gaps = 34/1388 (2%)
			Micrococcus sp. CZGRN6 Lineage=Root;rootrank;Bacteria;...	2276	0	1305/1336 (98%), Gaps = 21/1336 (2%)
			Micrococcus sp. JNU-H041 Lineage=Root;rootrank;Bacteri...	2276	0	1303/1333 (98%), Gaps = 21/1333 (2%)
			Micrococcus sp. JNU-H022 Lineage=Root;rootrank;Bacteri...	2276	0	1305/1336 (98%), Gaps = 21/1336 (2%)
			Micrococcus luteus; 16.1 KSS Lineage=Root;rootrank;Bac...	2276	0	1305/1336 (98%), Gaps = 21/1336 (2%)
			Micrococcus luteus; D1-2T Lineage=Root;rootrank;Bacter...	2276	0	1305/1336 (98%), Gaps = 21/1336 (2%)
			Micrococcus sp. BBN3L-04d Lineage=Root;rootrank;Bacter...	2276	0	1305/1336 (98%), Gaps = 21/1336 (2%)
			Micrococcus sp. A7 Lineage=Root;rootrank;Bacteria;doma...	2274	0	1343/1390 (97%), Gaps = 36/1390 (3%)
			Micrococcus sp. 3409 Lineage=Root;rootrank;Bacteria;do...	2272	0	1301/1331 (98%), Gaps = 22/1331 (2%)
MW144870	BLU6	Mycobacterium sp. strain BLU6-CF	Mycobacterium goodii; ATCC 700504 Lineage=Root;rootran...	2102	0	1170/1184 (99%), Gaps = 7/1184 (1%)
			uncultured bacterium; SICT1047_N9D2_16S_B Lineage=Root...	2097	0	1169/1184 (99%), Gaps = 7/1184 (1%)
			uncultured bacterium; SIHA992_N9D0_16S_B Lineage=Root;...	2097	0	1169/1184 (99%), Gaps = 7/1184 (1%)
			uncultured bacterium; SIHA.1.992_N9D0_16S_A Lineage=Ro...	2097	0	1169/1184 (99%), Gaps = 7/1184 (1%)
			uncultured bacterium; SINT1293_N9D1_16S_B Lineage=Root...	2097	0	1169/1184 (99%), Gaps = 7/1184 (1%)
			uncultured bacterium; SIBZ1122_N11D3_16S_B Lineage=Roo...	2097	0	1169/1184 (99%), Gaps = 7/1184 (1%)
			uncultured bacterium; SINZ517_N11D4_16S_B Lineage=Root...	2091	0	1168/1184 (99%), Gaps = 7/1184 (1%)
			uncultured bacterium; SIBZ1336_N11D3_16S_B Lineage=Roo...	2091	0	1168/1184 (99%), Gaps = 7/1184 (1%)
			Mycobacterium smegmatis MKD8 Lineage=Root;rootrank;Bac...	2091	0	1168/1184 (99%), Gaps = 7/1184 (1%)
			Mycobacterium smegmatis; INHR2 Lineage=Root;rootrank;B...	2085	0	1167/1184 (99%), Gaps = 7/1184 (1%)
MW144909	BLU7	Cellulomonas sp. strain BLU7-BF	Cellulomonas sp. JNU-SGY005 Lineage=Root;rootrank;Bact...	2097	0	1201/1232 (97%), Gaps = 10/1232 (1%)
			Cellulomonas sp. SJH-002 Lineage=Root;rootrank;Bacteri...	2093	0	1196/1225 (98%), Gaps = 10/1225 (1%)
			uncultured bacterium; nck302a05c1 Lineage=Root;rootran...	2087	0	1204/1238 (97%), Gaps = 12/1238 (1%)
			Cellulomonas hominis; CGM-16 Lineage=Root;rootrank;Bac...	2087	0	1195/1225 (98%), Gaps = 10/1225 (1%)
			Cellulomonas hominis; ZJY-507 Lineage=Root;rootrank;Ba...	2084	0	1189/1217 (98%), Gaps = 10/1217 (1%)
			bacterium ES6_1418 Lineage=Root;rootrank;Bacteria;doma...	2084	0	1190/1219 (98%), Gaps = 10/1219 (1%)
			uncultured bacterium; EV818CFSSAHH7 Lineage=Root;rootr...	2082	0	1203/1238 (97%), Gaps = 12/1238 (1%)
			Cellulomonas hominis; ZJY-942 Lineage=Root;rootrank;Ba...	2074	0	1182/1209 (98%), Gaps = 9/1209 (1%)
			Cellulomonas hominis; ZJY-1008 Lineage=Root;rootrank;B...	2071	0	1180/1207 (98%), Gaps = 9/1207 (1%)
			actinobacterium PY Lineage=Root;rootrank;Bacteria;doma...	2069	0	1183/1212 (98%), Gaps = 9/1212 (1%)
MW144890	BLU8	Rhabdobacter sp. strain BLU8-BF	Rhabdobacter roseus; R49 Lineage=Root;rootrank;Bacteri...	1893	0	1165/1231 (95%), Gaps = 15/1231 (1%)
			uncultured bacterium; BJGMM-3s-128 Lineage=Root;rootra...	1666	0	1079/1163 (93%), Gaps = 17/1163 (1%)
			uncultured Bacteroidetes bacterium; AS51 Lineage=Root;...	1598	0	1085/1191 (91%), Gaps = 16/1191 (1%)
			uncultured bacterium; ncd252c07c1 Lineage=Root;rootran...	1587	0	1083/1191 (91%), Gaps = 16/1191 (1%)
			uncultured bacterium; ncd2015f09c1 Lineage=Root;rootra...	1585	0	1085/1193 (91%), Gaps = 21/1193 (2%)
			uncultured bacterium; ncd2051e05c2 Lineage=Root;rootra...	1580	0	1084/1193 (91%), Gaps = 21/1193 (2%)
			uncultured bacterium; ncd262e06c1 Lineage=Root;rootran...	1580	0	1083/1192 (91%), Gaps = 19/1192 (2%)
			uncultured bacterium; ncd2725e05c1 Lineage=Root;rootra...	1576	0	1081/1191 (91%), Gaps = 16/1191 (1%)
			uncultured bacterium; ncd2043c05c1 Lineage=Root;rootra...	1576	0	1081/1191 (91%), Gaps = 16/1191 (1%)
			Dyadobacter sp. DD-d2 Lineage=Root;rootrank;Bacteria;d...	1576	0	1081/1191 (91%), Gaps = 16/1191 (1%)
MW144938	BLU10	Mycobacterium sp. strain BLU10-CF	Mycobacterium goodii; ATCC 700504 Lineage=Root;rootran...	2161	0	1264/1303 (97%), Gaps = 31/1303 (2%)
			uncultured bacterium; SICT1047_N9D2_16S_B Lineage=Root...	2156	0	1263/1303 (97%), Gaps = 31/1303 (2%)
			uncultured bacterium; SIHA992_N9D0_16S_B Lineage=Root;...	2156	0	1263/1303 (97%), Gaps = 31/1303 (2%)
			uncultured bacterium; SIHA.1.992_N9D0_16S_A Lineage=Ro...	2156	0	1263/1303 (97%), Gaps = 31/1303 (2%)
			uncultured bacterium; SINT1293_N9D1_16S_B Lineage=Root...	2156	0	1263/1303 (97%), Gaps = 31/1303 (2%)
			uncultured bacterium; SIBZ1122_N11D3_16S_B Lineage=Roo...	2156	0	1263/1303 (97%), Gaps = 31/1303 (2%)
			uncultured bacterium; SINZ517_N11D4_16S_B Lineage=Root...	2150	0	1262/1303 (97%), Gaps = 31/1303 (2%)
			uncultured bacterium; SIBZ1336_N11D3_16S_B Lineage=Roo...	2150	0	1262/1303 (97%), Gaps = 31/1303 (2%)
			Mycobacterium smegmatis MKD8 Lineage=Root;rootrank;Bac...	2150	0	1262/1303 (97%), Gaps = 31/1303 (2%)
			Mycobacterium smegmatis; INHR2 Lineage=Root;rootrank;B...	2145	0	1261/1303 (97%), Gaps = 31/1303 (2%)
MW144935	BLU11	Staphylococcus sp. strain BLU11-BF	Staphylococcus sp. U1368-101106-SW107 Lineage=Root;roo...	2246	0	1320/1363 (97%), Gaps = 35/1363 (3%)
			uncultured organism; ELU0038-T189-S-NPCRAMgANb_000186 ...	2246	0	1320/1363 (97%), Gaps = 36/1363 (3%)
			Staphylococcus epidermidis; T7-3M Lineage=Root;rootran...	2246	0	1320/1363 (97%), Gaps = 35/1363 (3%)
			bacterium msa1-1 Lineage=Root;rootrank;Bacteria;domain...	2242	0	1322/1367 (97%), Gaps = 36/1367 (3%)
			bacterium N47 Lineage=Root;rootrank;Bacteria;domain;Fi...	2242	0	1320/1364 (97%), Gaps = 36/1364 (3%)
			Staphylococcus epidermidis; BBEN-01d Lineage=Root;root...	2242	0	1322/1367 (97%), Gaps = 36/1367 (3%)
			uncultured bacterium; smkt_Fir_002_002 Lineage=Root;ro...	2241	0	1319/1363 (97%), Gaps = 36/1363 (3%)
			Staphylococcus epidermidis; P 1/1 Lineage=Root;rootran...	2241	0	1319/1363 (97%), Gaps = 36/1363 (3%)
			Staphylococcus epidermidis; W 3/4 Lineage=Root;rootran...	2241	0	1319/1363 (97%), Gaps = 36/1363 (3%)
			uncultured bacterium; nck277e06c1 Lineage=Root;rootran...	2241	0	1308/1347 (97%), Gaps = 34/1347 (3%)
MW144882	BLU12	Microbacterium sp. strain BLU12-BTP	Microbacterium sp. Gr-1 Lineage=Root;rootrank;Bacteria...	2109	0	1207/1236 (98%), Gaps = 13/1236 (1%)
			Microbacterium sp. Cr-25 Lineage=Root;rootrank;Bacteri...	2109	0	1207/1236 (98%), Gaps = 13/1236 (1%)
			Microbacterium sp. Cr-37 Lineage=Root;rootrank;Bacteri...	2109	0	1207/1236 (98%), Gaps = 13/1236 (1%)
			Microbacterium paraoxydans; CL-9.11a Lineage=Root;root...	2108	0	1204/1232 (98%), Gaps = 13/1232 (1%)
			Microbacterium sp. AMBR4 Lineage=Root;rootrank;Bacteri...	2106	0	1203/1231 (98%), Gaps = 14/1231 (1%)
			Brevibacillus agri; AMBR3 Lineage=Root;rootrank;Bacter...	2106	0	1203/1231 (98%), Gaps = 14/1231 (1%)
			Microbacterium sp. BAB-4119 Lineage=Root;rootrank;Bact...	2106	0	1203/1231 (98%), Gaps = 14/1231 (1%)
			Microbacterium paraoxydans; 229 (P58) Lineage=Root;roo...	2106	0	1203/1231 (98%), Gaps = 14/1231 (1%)
			Microbacterium paraoxydans; 211 (P41) Lineage=Root;roo...	2106	0	1203/1231 (98%), Gaps = 14/1231 (1%)
			Microbacterium sp. DB-10 Lineage=Root;rootrank;Bacteri...	2106	0	1203/1231 (98%), Gaps = 14/1231 (1%)
MW144883	BLU13	Microbacterium sp. strain BLU13-BTP	Microbacterium sp. Gr-1 Lineage=Root;rootrank;Bacteria...	2058	0	1184/1216 (97%), Gaps = 11/1216 (1%)
			Microbacterium sp. Cr-25 Lineage=Root;rootrank;Bacteri...	2058	0	1184/1216 (97%), Gaps = 11/1216 (1%)
			Microbacterium sp. Cr-37 Lineage=Root;rootrank;Bacteri...	2058	0	1184/1216 (97%), Gaps = 11/1216 (1%)
			Microbacterium paraoxydans; CL-9.11a Lineage=Root;root...	2058	0	1184/1216 (97%), Gaps = 11/1216 (1%)
			Microbacterium sp. AMBR4 Lineage=Root;rootrank;Bacteri...	2056	0	1185/1218 (97%), Gaps = 12/1218 (1%)
			Brevibacillus agri; AMBR3 Lineage=Root;rootrank;Bacter...	2056	0	1185/1218 (97%), Gaps = 12/1218 (1%)
			Microbacterium sp. BAB-4119 Lineage=Root;rootrank;Bact...	2056	0	1185/1218 (97%), Gaps = 12/1218 (1%)
			Microbacterium paraoxydans; 229 (P58) Lineage=Root;roo...	2056	0	1185/1218 (97%), Gaps = 12/1218 (1%)
			Microbacterium paraoxydans; 211 (P41) Lineage=Root;roo...	2056	0	1185/1218 (97%), Gaps = 12/1218 (1%)
			Microbacterium sp. DB-10 Lineage=Root;rootrank;Bacteri...	2056	0	1185/1218 (97%), Gaps = 12/1218 (1%)
MW144930	BLU14A	Acinetobacter sp. strain BLU14A-BTP	Acinetobacter sp. TSIW30 Lineage=Root;rootrank;Bacteri...	2265	0	1311/1346 (97%), Gaps = 29/1346 (2%)
			Acinetobacter sp. TSIW11 Lineage=Root;rootrank;Bacteri...	2265	0	1311/1346 (97%), Gaps = 29/1346 (2%)
			Acinetobacter tandoii; MTCC9825T Lineage=Root;rootrank...	2259	0	1310/1346 (97%), Gaps = 29/1346 (2%)
			Acinetobacter tandoii; DSM 14970 Lineage=Root;rootrank...	2259	0	1310/1346 (97%), Gaps = 29/1346 (2%)
			Acinetobacter sp. Du6 Lineage=Root;rootrank;Bacteria;d...	2259	0	1310/1346 (97%), Gaps = 29/1346 (2%)
			Acinetobacter sp. JB15 Lineage=Root;rootrank;Bacteria;...	2259	0	1310/1346 (97%), Gaps = 29/1346 (2%)
			Acinetobacter sp. JB10 Lineage=Root;rootrank;Bacteria;...	2259	0	1310/1346 (97%), Gaps = 29/1346 (2%)
			uncultured bacterium; 8M51 Lineage=Root;rootrank;Bacte...	2254	0	1309/1346 (97%), Gaps = 29/1346 (2%)
			Acinetobacter sp. P2-2 Lineage=Root;rootrank;Bacteria;...	2254	0	1309/1346 (97%), Gaps = 29/1346 (2%)
			Moraxellaceae bacterium p2-2 Lineage=Root;rootrank;Bac...	2254	0	1309/1346 (97%), Gaps = 29/1346 (2%)
MW144838	BLU15	Xanthomonadales bacterium strain BLU15-CF	[Pseudomonas] boreopolis; SR1; A Lineage=Root;rootrank...	2261	0	1320/1362 (97%), Gaps = 23/1362 (2%)
			uncultured Pseudomonas sp.; czt6 Lineage=Root;rootrank...	2261	0	1320/1362 (97%), Gaps = 23/1362 (2%)
			Pseudomonas boreopolis; S2-s-PMWA-6 Lineage=Root;rootr...	2261	0	1320/1362 (97%), Gaps = 23/1362 (2%)
			[Pseudomonas] boreopolis; SR2; B Lineage=Root;rootrank...	2255	0	1319/1362 (97%), Gaps = 23/1362 (2%)
			[Pseudomonas] boreopolis; SR3; C Lineage=Root;rootrank...	2255	0	1319/1362 (97%), Gaps = 23/1362 (2%)
			Pseudomonas boreopolis; Q-5 Lineage=Root;rootrank;Bact...	2255	0	1319/1362 (97%), Gaps = 24/1362 (2%)
			Pseudomonas boreopolis; SMs21 Lineage=Root;rootrank;Ba...	2250	0	1309/1349 (97%), Gaps = 22/1349 (2%)
			Pseudomonas boreopolis (T); ATCC 33662 Lineage=Root;ro...	2248	0	1308/1349 (97%), Gaps = 22/1349 (2%)
			Pseudomonas sp. S6-261 Lineage=Root;rootrank;Bacteria;...	2211	0	1302/1349 (97%), Gaps = 22/1349 (2%)
			Pseudomonas sp. S6-257 Lineage=Root;rootrank;Bacteria;...	2211	0	1302/1349 (97%), Gaps = 22/1349 (2%)
MW144943	BLU16	Rhizobium sp. strain BLU16-CF	Rhizobium sp. LMB-1 Lineage=Root;rootrank;Bacteria;dom...	2128	0	1262/1311 (96%), Gaps = 24/1311 (2%)
			Agrobacterium sp. CZBSA1 Lineage=Root;rootrank;Bacteri...	2128	0	1264/1314 (96%), Gaps = 23/1314 (2%)
			uncultured organism; ELU0163-T374-S-NIPCRAMgANa_000082...	2126	0	1264/1314 (96%), Gaps = 26/1314 (2%)
			uncultured bacterium; ncd492d03c1 Lineage=Root;rootran...	2124	0	1254/1300 (96%), Gaps = 24/1300 (2%)
			Rhizobium sp. M3-2 Lineage=Root;rootrank;Bacteria;doma...	2122	0	1263/1314 (96%), Gaps = 26/1314 (2%)
			Rhizobium radiobacter; SU-11 Lineage=Root;rootrank;Bac...	2122	0	1255/1302 (96%), Gaps = 24/1302 (2%)
			Agrobacterium sp. NA8 Lineage=Root;rootrank;Bacteria;d...	2122	0	1257/1305 (96%), Gaps = 24/1305 (2%)
			Agrobacterium sp. BD-32 Lineage=Root;rootrank;Bacteria...	2122	0	1257/1305 (96%), Gaps = 24/1305 (2%)
			Rhizobium radiobacter; B228 Lineage=Root;rootrank;Bact...	2122	0	1255/1302 (96%), Gaps = 23/1302 (2%)
			uncultured alpha proteobacterium; k86 Lineage=Root;roo...	2121	0	1263/1314 (96%), Gaps = 26/1314 (2%)
MW144944	BLU17	Xanthomonadales bacterium strain BLU17-CF	[Pseudomonas] boreopolis; SR1; A Lineage=Root;rootrank...	2132	0	1262/1308 (96%), Gaps = 31/1308 (2%)
			uncultured Pseudomonas sp.; czt6 Lineage=Root;rootrank...	2132	0	1262/1308 (96%), Gaps = 31/1308 (2%)
			Pseudomonas boreopolis; S2-s-PMWA-6 Lineage=Root;rootr...	2132	0	1262/1308 (96%), Gaps = 31/1308 (2%)
			[Pseudomonas] boreopolis; SR2; B Lineage=Root;rootrank...	2126	0	1261/1308 (96%), Gaps = 31/1308 (2%)
			[Pseudomonas] boreopolis; SR3; C Lineage=Root;rootrank...	2126	0	1261/1308 (96%), Gaps = 31/1308 (2%)
			Pseudomonas boreopolis; Q-5 Lineage=Root;rootrank;Bact...	2126	0	1261/1308 (96%), Gaps = 32/1308 (2%)
			Pseudomonas boreopolis; SMs21 Lineage=Root;rootrank;Ba...	2121	0	1260/1308 (96%), Gaps = 31/1308 (2%)
			Pseudomonas boreopolis (T); ATCC 33662 Lineage=Root;ro...	2119	0	1259/1308 (96%), Gaps = 31/1308 (2%)
			Pseudomonas sp. S6-261 Lineage=Root;rootrank;Bacteria;...	2102	0	1217/1251 (97%), Gaps = 21/1251 (2%)
			Pseudomonas sp. S6-257 Lineage=Root;rootrank;Bacteria;...	2102	0	1217/1251 (97%), Gaps = 21/1251 (2%)
MW144945	BLU18	Sphingomonas sp. strain BLU18-CF	Sphingomonas sp. A-5 Lineage=Root;rootrank;Bacteria;do...	2045	0	1243/1304 (95%), Gaps = 28/1304 (2%)
			Sphingomonas pituitosa; NBRC 102491 Lineage=Root;rootr...	2034	0	1247/1312 (95%), Gaps = 32/1312 (2%)
			Sphingomonas elodea; ATCC 31461 Lineage=Root;rootrank;...	2034	0	1247/1312 (95%), Gaps = 32/1312 (2%)
			Sphingomonas pituitosa (T); EDIV Lineage=Root;rootrank...	2034	0	1247/1312 (95%), Gaps = 32/1312 (2%)
			uncultured bacterium; SHCB0566 Lineage=Root;rootrank;B...	2030	0	1227/1284 (96%), Gaps = 27/1284 (2%)
			Sphingomonas sp. B1709 Lineage=Root;rootrank;Bacteria;...	2030	0	1243/1308 (95%), Gaps = 28/1308 (2%)
			Sphingomonas sp. ATCC 31555 Lineage=Root;rootrank;Bact...	2030	0	1244/1309 (95%), Gaps = 29/1309 (2%)
			Sphingomonas sp. NA124 Lineage=Root;rootrank;Bacteria;...	2026	0	1155/1181 (98%), Gaps = 11/1181 (1%)
			Sphingomonas sp. WG Lineage=Root;rootrank;Bacteria;dom...	2026	0	1244/1310 (95%), Gaps = 30/1310 (2%)
			Sphingomonas sp. ZJ01 Lineage=Root;rootrank;Bacteria;d...	2026	0	1244/1310 (95%), Gaps = 30/1310 (2%)
MW144892	BLU19	Microbacterium sp. strain BLU19-BTP	Microbacterium sp. Gr-1 Lineage=Root;rootrank;Bacteria...	2137	0	1225/1257 (97%), Gaps = 8/1257 (1%)
			Microbacterium sp. Cr-37 Lineage=Root;rootrank;Bacteri...	2134	0	1222/1253 (98%), Gaps = 9/1253 (1%)
			Microbacterium sp. Cr-25 Lineage=Root;rootrank;Bacteri...	2132	0	1221/1252 (98%), Gaps = 9/1252 (1%)
			Microbacterium paraoxydans; CL-9.11a Lineage=Root;root...	2128	0	1214/1243 (98%), Gaps = 8/1243 (1%)
			Microbacterium sp. BAB-4119 Lineage=Root;rootrank;Bact...	2126	0	1223/1256 (97%), Gaps = 12/1256 (1%)
			Microbacterium sp. DB-10 Lineage=Root;rootrank;Bacteri...	2126	0	1223/1256 (97%), Gaps = 12/1256 (1%)
			Microbacterium sp. Z5 Lineage=Root;rootrank;Bacteria;d...	2126	0	1223/1256 (97%), Gaps = 12/1256 (1%)
			uncultured bacterium; ncd1108e10c1 Lineage=Root;rootra...	2126	0	1223/1256 (97%), Gaps = 12/1256 (1%)
			uncultured bacterium; nbt36f03 Lineage=Root;rootrank;B...	2126	0	1223/1256 (97%), Gaps = 12/1256 (1%)
			uncultured bacterium; nbt229g10 Lineage=Root;rootrank;...	2126	0	1223/1256 (97%), Gaps = 12/1256 (1%)
MW144947	BLU20	Chelatococcus sp. strain BLU20-CF	Chelatococcus sp. CO-6 Lineage=Root;rootrank;Bacteria;...	2174	0	1233/1257 (98%), Gaps = 15/1257 (1%)
			Chelatococcus sp. CO-6 Lineage=Root;rootrank;Bacteria;...	2174	0	1233/1257 (98%), Gaps = 15/1257 (1%)
			Chelatococcus caeni (T); EBR-4-1 Lineage=Root;rootrank...	2170	0	1223/1244 (98%), Gaps = 12/1244 (1%)
			Chelatococcus sp. BHU2 Lineage=Root;rootrank;Bacteria;...	2165	0	1232/1258 (98%), Gaps = 16/1258 (1%)
			Chelatococcus sp. BHU6 Lineage=Root;rootrank;Bacteria;...	2148	0	1228/1256 (98%), Gaps = 18/1256 (1%)
			Rhizobium sp. TKW1 Lineage=Root;rootrank;Bacteria;doma...	2113	0	1223/1258 (97%), Gaps = 17/1258 (1%)
			Chelatococcus sp. ES-SL-4 Lineage=Root;rootrank;Bacter...	2108	0	1222/1258 (97%), Gaps = 17/1258 (1%)
			uncultured Chelatococcus sp.; NJFU SLX-S313 Lineage=Ro...	2098	0	1212/1246 (97%), Gaps = 15/1246 (1%)
			Chelatococcus daeguensis (T); K106 Lineage=Root;rootra...	2091	0	1219/1258 (97%), Gaps = 17/1258 (1%)
			Chelatococcus sp. ID3 Lineage=Root;rootrank;Bacteria;d...	2087	0	1209/1248 (97%), Gaps = 19/1248 (2%)
MW144913	BLU22A	Paenibacillus sp. strain BLU22A-BTP	Paenibacillus sp. MO-18 Lineage=Root;rootrank;Bacteria...	2230	0	1314/1357 (97%), Gaps = 42/1357 (3%)
			Paenibacillus phoenicis (T); 3PO2SA Lineage=Root;rootr...	2220	0	1313/1358 (97%), Gaps = 42/1358 (3%)
			Paenibacillus phoenicis; HM06-03 Lineage=Root;rootrank...	2220	0	1313/1358 (97%), Gaps = 42/1358 (3%)
			Paenibacillus sp. HanTHS1 Lineage=Root;rootrank;Bacter...	2220	0	1313/1358 (97%), Gaps = 42/1358 (3%)
			Paenibacillus sp. Smarlab 3301786 Lineage=Root;rootran...	2220	0	1313/1358 (97%), Gaps = 42/1358 (3%)
			uncultured Paenibacillus sp.; AcqueII_30 Lineage=Root;...	2215	0	1312/1358 (97%), Gaps = 42/1358 (3%)
			Paenibacillus sp. oral taxon 786; F0064 Lineage=Root;r...	2215	0	1312/1358 (97%), Gaps = 42/1358 (3%)
			uncultured Paenibacillus sp.; AcqueII_70 Lineage=Root;...	2198	0	1309/1358 (96%), Gaps = 42/1358 (3%)
			uncultured bacterium; 333_TC13_61 Lineage=Root;rootran...	2185	0	1307/1358 (96%), Gaps = 43/1358 (3%)
			Paenibacillus sp. CCGE3113 Lineage=Root;rootrank;Bacte...	2174	0	1284/1327 (97%), Gaps = 41/1327 (3%)
MW144881	BLU23	Microbacterium sp. strain BLU23-BTP	Microbacterium sp. Gr-1 Lineage=Root;rootrank;Bacteria...	2037	0	1197/1240 (97%), Gaps = 16/1240 (1%)
			Microbacterium sp. Cr-25 Lineage=Root;rootrank;Bacteri...	2037	0	1197/1240 (97%), Gaps = 16/1240 (1%)
			Microbacterium sp. Cr-37 Lineage=Root;rootrank;Bacteri...	2037	0	1197/1240 (97%), Gaps = 16/1240 (1%)
			Microbacterium paraoxydans; CL-9.11a Lineage=Root;root...	2037	0	1197/1240 (97%), Gaps = 16/1240 (1%)
			Microbacterium sp. AMBR4 Lineage=Root;rootrank;Bacteri...	2030	0	1198/1243 (96%), Gaps = 18/1243 (1%)
			Brevibacillus agri; AMBR3 Lineage=Root;rootrank;Bacter...	2030	0	1198/1243 (96%), Gaps = 18/1243 (1%)
			Microbacterium sp. BAB-4119 Lineage=Root;rootrank;Bact...	2030	0	1198/1243 (96%), Gaps = 18/1243 (1%)
			Microbacterium paraoxydans; 229 (P58) Lineage=Root;roo...	2030	0	1198/1243 (96%), Gaps = 18/1243 (1%)
			Microbacterium paraoxydans; 211 (P41) Lineage=Root;roo...	2030	0	1198/1243 (96%), Gaps = 18/1243 (1%)
			Microbacterium paraoxydans; WCkI Lineage=Root;rootrank...	2030	0	1193/1236 (97%), Gaps = 16/1236 (1%)
MW144836	BLU24	Pseudomonas sp. strain BLU24-BF	Pseudomonas sp. E4 Lineage=Root;rootrank;Bacteria;doma...	2067	0	1133/1139 (99%), Gaps = 3/1139 (0%)
			Pseudomonas toyotomiensis; CSY-P3 Lineage=Root;rootran...	2067	0	1133/1139 (99%), Gaps = 3/1139 (0%)
			Pseudomonas pseudoalcaligenes; KF710 Lineage=Root;root...	2065	0	1142/1152 (99%), Gaps = 8/1152 (1%)
			Pseudomonas pseudoalcaligenes; CLR9 Lineage=Root;rootr...	2063	0	1126/1130 (99%), Gaps = 2/1130 (0%)
			Pseudomonas sp. P16 Lineage=Root;rootrank;Bacteria;dom...	2063	0	1141/1151 (99%), Gaps = 7/1151 (1%)
			Pseudomonas sp. F15 Lineage=Root;rootrank;Bacteria;dom...	2060	0	1141/1152 (99%), Gaps = 8/1152 (1%)
			Pseudomonas sp. NBRC 102364 Lineage=Root;rootrank;Bact...	2060	0	1141/1152 (99%), Gaps = 8/1152 (1%)
			Pseudomonas mendocina; S178S Lineage=Root;rootrank;Bac...	2060	0	1141/1152 (99%), Gaps = 8/1152 (1%)
			Pseudomonas nitroreducens; ES-20 Lineage=Root;rootrank...	2060	0	1141/1152 (99%), Gaps = 8/1152 (1%)
			Pseudomonas sp. SFA11 Lineage=Root;rootrank;Bacteria;d...	2060	0	1141/1152 (99%), Gaps = 8/1152 (1%)
MW144834	BLU25	Microbacterium sp. strain BLU25-BTP	Microbacterium sp. Gr-1 Lineage=Root;rootrank;Bacteria...	2071	0	1194/1227 (97%), Gaps = 13/1227 (1%)
			Microbacterium sp. Cr-25 Lineage=Root;rootrank;Bacteri...	2071	0	1194/1227 (97%), Gaps = 13/1227 (1%)
			Microbacterium sp. Cr-37 Lineage=Root;rootrank;Bacteri...	2071	0	1194/1227 (97%), Gaps = 13/1227 (1%)
			Microbacterium paraoxydans; CL-9.11a Lineage=Root;root...	2071	0	1194/1227 (97%), Gaps = 13/1227 (1%)
			Microbacterium sp. FXJ8.213 Lineage=Root;rootrank;Bact...	2061	0	1193/1228 (97%), Gaps = 14/1228 (1%)
			Microbacterium sp. FXJ8.210 Lineage=Root;rootrank;Bact...	2061	0	1193/1228 (97%), Gaps = 14/1228 (1%)
			Microbacterium sp. AMBR4 Lineage=Root;rootrank;Bacteri...	2061	0	1191/1225 (97%), Gaps = 14/1225 (1%)
			Brevibacillus agri; AMBR3 Lineage=Root;rootrank;Bacter...	2061	0	1191/1225 (97%), Gaps = 14/1225 (1%)
			Microbacterium sp. BAB-4119 Lineage=Root;rootrank;Bact...	2061	0	1191/1225 (97%), Gaps = 14/1225 (1%)
			Microbacterium paraoxydans; M0701 Lineage=Root;rootran...	2061	0	1193/1228 (97%), Gaps = 14/1228 (1%)
MW144854	BLU26 a	Microbacterium sp. strain BLU26-BTP	Microbacterium paraoxydans strain CF36 16S ribosomal ...	2065	0	1200/1237 (97%), Gaps = 16/1237 (1%)
			Microbacterium maritypicum strain DSM 12512 16S ribos...	2041	0	1196/1237 (97%), Gaps = 17/1237 (1%)
			Microbacterium oxydans strain DSM 20578 16S ribosomal...	2037	0	1195/1237 (97%), Gaps = 17/1237 (1%)
			Microbacterium maritypicum strain DSM 12512 16S ribos...	2028	0	1194/1237 (97%), Gaps = 19/1237 (2%)
			Microbacterium luteolum strain DSM 20143 16S ribosoma...	2019	0	1189/1237 (96%), Gaps = 17/1237 (1%)
			Microbacterium liquefaciens strain DSM 20638 16S ribo...	2019	0	1192/1237 (96%), Gaps = 17/1237 (1%)
			Microbacterium saperdae strain DSM 20169 16S ribosoma...	2001	0	1186/1237 (96%), Gaps = 17/1237 (1%)
			Microbacterium ginsengiterrae strain DCY37 16S riboso...	1999	0	1190/1239 (96%), Gaps = 20/1239 (2%)
			Microbacterium luteolum strain IFO 15074 16S ribosoma...	1997	0	1181/1231 (96%), Gaps = 16/1231 (1%)
			Microbacterium saperdae strain IFO 15038 16S ribosoma...	1993	0	1181/1229 (96%), Gaps = 18/1229 (1%)
MW144837	BLU27	Acinetobacter sp. strain BLU27-BTP	Acinetobacter sp. TSIW30 Lineage=Root;rootrank;Bacteri...	2362	0	1333/1356 (98%), Gaps = 15/1356 (1%)
			Acinetobacter sp. TSIW11 Lineage=Root;rootrank;Bacteri...	2362	0	1333/1356 (98%), Gaps = 15/1356 (1%)
			Acinetobacter tandoii; MTCC9825T Lineage=Root;rootrank...	2357	0	1332/1356 (98%), Gaps = 15/1356 (1%)
			Acinetobacter tandoii; DSM 14970 Lineage=Root;rootrank...	2357	0	1332/1356 (98%), Gaps = 15/1356 (1%)
			Acinetobacter sp. Du6 Lineage=Root;rootrank;Bacteria;d...	2357	0	1332/1356 (98%), Gaps = 15/1356 (1%)
			Acinetobacter sp. JB15 Lineage=Root;rootrank;Bacteria;...	2357	0	1332/1356 (98%), Gaps = 15/1356 (1%)
			Acinetobacter sp. JB10 Lineage=Root;rootrank;Bacteria;...	2357	0	1332/1356 (98%), Gaps = 15/1356 (1%)
			uncultured bacterium; 8M51 Lineage=Root;rootrank;Bacte...	2351	0	1331/1356 (98%), Gaps = 15/1356 (1%)
			Acinetobacter sp. P2-2 Lineage=Root;rootrank;Bacteria;...	2351	0	1331/1356 (98%), Gaps = 15/1356 (1%)
			Moraxellaceae bacterium p2-2 Lineage=Root;rootrank;Bac...	2351	0	1331/1356 (98%), Gaps = 15/1356 (1%)
a... identified with NCBI database, because the ten closest relatives identified with RDP database are unidentified bacterium;

## Sheet: Table B.3
Supplementary Table B.3. Raw results for 44 isolates for the repertoire of the carbon source use at 25°C; 4 days for tests in liquid and 7 days for tests in solid media.
(A) Blue in M9Glc; c0 =4.7 mg/L; OD600 in quadruplicates. A560 in triplicates.
ISOLATE	c/c0	RSE of c/c0	OD600	RSE of OD600
BLU19	0.91	0.011	0.146	0.002
BLU23	0.94	0.016	0.149	0.01
Y14A	0.63	0.008	0.602	0.1
Y17	0.84	0.004	0.274	0.022
Y18	0.87	0.028	0.218	0.021
Y19	1	0.024	0.28	0.005
BLA14	0.69	0.017	0.401	0.006
BLA16	1	0.002	0.148	0.006
BLA19	0.96	0.034	0.153	0.005
WH5	1	0.019	0.148	0.004
WH8	1	0.009	0.205	0.009
RED14	1	0.031	0.158	0.004
RED14A	0.98	0	0.151	0.01
RED15A	0.92	0.011	0.154	0.007
RED16B	0.86	0.003	0.146	0.003
AKD4	0.89	0.006	0.221	0.017
AKD5	0.43	0.017	0.228	0.012
AKD19A	0.95	0.027	0.25	0.017
PVA19	0.53	0.046	0.577	0.013
PVA20	0.98	0.007	0.15	0.002
PVA3	0.96	0.01	0.212	0.012
PVA7	1	0.016	0.219	0.009
PVA14	0.97	0.006	0.149	0.006
LX8	0.97	0.001	0.166	0.008
LX11	1	0.036	0.157	0.001
LX13	0.98	0.004	0.15	0.003
RES9	0.53	0.018	0.244	0.015
RES13	0.61	0.055	0.285	0.011
RES15	0.7	0.014	0.188	0.016
AKD13	0.88	0.018	0.499	0.016
RES19	0.53	0.011	0.224	0.025
ST12	0.76	0.027	0.693	0.029
ST14	1	0.07	0.398	0.005
ST16	1	0.037	0.379	0.01
CST10	1	0.007	0.149	0.011
CST16	1	0.005	0.194	0.011
CST37	1	0.007	0.36	0.007
CST5	1	0.001	0.149	0.004
CE12	1	0.013	0.275	0.004
CE17	1	0.007	0.146	0.005
CE21	1	0.078	0.376	0.008
CE7	1	0	0.148	0.006
NST20	1	0.012	0.31	0.032
NST22	1	0.006	0.149	0.003
(B) Red in M9Glc; c0 = 4.7 mg/L; OD600 in quadruplicates; A510 in triplicates.
ISOLATE	c/c0	RSE of c/c0	OD600	RSE of OD600
BLU19	0.92	0.008	0.033	0.005
BLU23	0.93	0.005	0.03	0.009
Y14A	0.78	0.012	0.464	0.08
Y17	0.9	0.046	0.215	0.01
Y18	0.92	0.054	0.168	0.012
Y19	0.81	0.033	0.472	0.07
BLA14	0.15	0.008	0.609	0.011
BLA16	0.91	0.001	0.032	0.008
BLA19	0.91	0.007	0.03	0.006
WH5	0.91	0.006	0.03	0.014
WH8	0.95	0.004	0.146	0.035
RED14	0.91	0.002	0.035	0.007
RED14A	0.96	0.006	0.06	0.012
RED15A	0.93	0.003	0.032	0.006
RED16B	0.93	0.015	0.031	0.006
AKD4	0.97	0.001	0.087	0.013
AKD5	0.58	0.103	0.54	0.023
AKD19A	0.42	0.002	0.854	0.006
PVA19	0.58	0.006	0.593	0.033
PVA20	0.95	0.004	0.032	0.027
PVA3	0.98	0.006	0.295	0.036
PVA7	1	0.001	0.305	0.05
PVA14	0.92	0.005	0.027	0.007
LX8	0.95	0.01	0.066	0.017
LX11	0.96	0.001	0.041	0.012
LX13	0.95	0.002	0.048	0.011
RES9	0.59	0.041	0.518	0.012
RES13	0.87	0.105	0.533	0.025
RES15	0.64	0.015	0.46	0.006
AKD13	0.34	0.014	0.846	0.008
RES19	0.33	0.008	0.329	0.017
ST12	1.23	0.023	0.91	0.008
ST14	0.96	0.016	0.386	0.005
ST16	0.9	0.015	0.391	0.019
CST10	0.95	0.015	0.035	0.006
CST16	0.95	0.018	0.087	0.02
CST37	0.96	0.012	0.396	0.015
CST5	0.94	0.006	0.037	0.028
CE12	0.89	0.01	0.259	0.016
CE17	0.99	0.005	0.032	0.012
CE21	0.95	0.009	0.426	0.007
CE7	0.96	0.047	0.033	0.012
NST20	0.86	0.292	0.421	0.06
NST22	1	0.052	0.03	0.01
Strikethrough for ST12, because of colored product of biodegradation;
(C) Whitener in M9Glc; c0=4.7 mg/L; OD600 in quadruplicates. E430 in triplicates.
ISOLATE	c/c0	RSE of c/c0	OD600	RSE of OD600
BLU19	0.79	0.013	0.014	0.06
BLU23	0.74	0.003	0.001	0.008
Y14A	1	0.008	1.58	0.006
Y17	1	0.019	1.059	0.05
Y18	1	0.016	0.889	0.043
Y19	1	0.011	1.044	0.056
BLA14	0.86	0.009	1.653	0.004
BLA16	0.74	0.031	0.008	0.068
BLA19	0.87	0.027	0.024	0.043
WH5	0.83	0.017	0.02	0.037
WH8	0.88	0.012	0.216	0.268
RED14	0.92	0.011	0.01	0.015
RED14A	0.65	0.02	0.033	0.027
RED15A	0.7	0.02	0.054	0.031
RED16B	0.74	0.022	0.002	0.013
AKD4	0.74	0.03	1.481	0.011
AKD5	0.94	0.016	1.23	0.035
AKD19A	1	0.018	1.339	0.015
PVA19	1	0.009	1.065	0.055
PVA20	0.8	0.029	0.054	0.018
PVA3	0.89	0.012	0.314	0.02
PVA7	0.93	0.004	0.632	0.067
PVA14	0.76	0.009	0.043	0.046
LX8	0.99	0.015	0.062	0.107
LX11	0.92	0.028	0.051	0.038
LX13	0.83	0.021	0.119	0.019
RES9	0.96	0.06	1.172	0.03
RES13	1	0.015	1.207	0.062
RES15	1	0.019	0.836	0.135
AKD13	1	0.019	1.369	0.014
RES19	0.74	0.028	1.275	0.049
ST12	8.49	0.027	1.511	0.002
ST14	1	0.021	1.245	0.038
ST16	1	0.004	1.186	0.019
CST10	0.89	0.019	0.041	0.079
CST16	0.97	0.009	0.691	0.075
CST37	0.87	0.016	0.465	0.024
CST5	0.97	0.015	0.067	0.275
CE12	1	0.003	1.105	0.007
CE17	1	0.021	0.038	0.068
CE21	1	0.014	1.26	0.026
CE7	0.94	0.008	0.02	0.013
NST20	0.74	0.502	1.507	0.007
NST22	1	0.008	0.005	0.008
Strikethrough for ST12 because of increased absorption due to colored products of biodegradation.
(D) BLU in NB; c0=5.7 mg/L; OD600 in triplicates. A570 in duplicates; only visually discolored cells removed; 3 days at 25°C.
ISOLATE	c/c0	RSE of c/c0	OD600	RSE of OD600
BLU19	0.24	0.05	0.851	0.019
BLU23	0.16	0.06	1.086	0.044
Y14A	0.11	0.14	1.458	0.05
Y17	0.19	/	0.98	0.036
Y18	0.25	0.07	1.152	0.005
Y19	0.91	/	1.111	0.056
BLA14	0.27	0.1	1.455	0.02
BLA16	0.36	0.12	1.285	0.043
BLA19	0.21	/	1.196	0.029
WH5	0.123	0.01	1.04	0.089
WH8	1	/	0.34	0.091
RED14	1	/	0.241	0.002
RED14A	0.24	/	1.062	0.044
RED15A	0.122	0.05	1.139	0.036
RED16B	NA	NA	NA	NA
AKD4	0.18	0.04	0.821	0.048
AKD5	0.62	/	0.437	0.074
AKD19A	0.18	0.01	0.909	0.026
PVA19	0.49	/	0.523	0.03
PVA20	NA	NA	NA	NA
PVA3	NA	NA	NA	NA
PVA7	NA	NA	NA	NA
PVA14	1	/	0.679	0.005
LX8	1	/	0.608	0.122
LX11	1	/	0.812	0.232
LX13	0.15	0.07	0.667	0.038
RES9	0.46	/	0.929	0.13
RES13	0.93	/	0.675	0.07
RES15	0.33	/	0.459	0.064
AKD13	0.12	0.05	1.108	0.022
RES19	0.31	0.02	0.84	0.042
ST12	0.34	0.08	1.366	0.011
ST14	0.39	0.19	0.405	0.049
ST16	0.36	0.13	0.407	0.054
CST10	NA	NA	NA	NA
CST16	NA	NA	NA	NA
CST37	0.41	0.09	0.363	0.043
CST5	NA	NA	NA	NA
CE12	NA	NA	NA	NA
CE17	NA	NA	NA	NA
CE21	NA	NA	NA	NA
CE7	NA	NA	NA	NA
NST20	NA	NA	NA	NA
NST22	NA	NA	NA	NA
(E) Starch in liquid media after 4 days at 25°C; c0=0.5g/L.
ISOLATE	c/c0	RSE of c/c0	OD600	RSE of OD600
BLU19	0.84	0.03	0.051	0.052
BLU23	0.82	0	0.077	0.028
Y14A	0.3	0.07	0.332	0.013
Y17	0.69	0.01	0.275	0.031
Y18	0.72	0.03	0.301	0.028
Y19	0.8	0.02	0.157	0.042
BLA14	0.74	0.02	0.216	0.083
BLA16	0.84	0.03	0.047	0.008
BLA19	0.75	0.01	0.056	0.049
WH5	0.82	0.03	0.059	0.015
WH8	0.86	0.04	0.167	0.075
RED14	0.87	0.01	0.052	0.014
RED14A	0.58	0.01	0.021	0.027
RED15A	0.58	0	0.012	0.006
RED16B	0.59	0.02	0.008	0.028
AKD4	0	0	0.368	0.062
AKD5	0.01	0.01	0.163	0.04
AKD19A	0	0.02	0.149	0.042
PVA19	0	0.01	0.242	0.06
PVA20	0.57	0	0.012	0.022
PVA3	0.48	0.02	0.137	0.031
PVA7	0.51	0.02	0.145	0.021
PVA14	0.57	0.01	0.008	0.026
LX8	0.55	0.02	0.07	0.033
LX11	0.57	0.02	0.016	0.01
LX13	0.55	0	0.025	0.017
RES9	0.01	0.01	0.17	0.05
RES13	0.01	0.02	0.174	0.034
RES15	0.01	0	0.162	0.017
AKD13	0	0.03	0.264	0.074
RES19	0.02	0.01	0.203	0.029
ST12	0.08	0.02	0.328	0.031
ST14	0.01	0.02	0.237	0.024
ST16	0.01	0.04	0.206	0.073
CST10	0.96	0.01	0.051	0.04
CST16	1	0.01	0.116	0.067
CST37	0	0.01	0.219	0.057
CST5	1	0.01	0.014	0.114
CE12	0.02	0.02	0.196	0.08
CE17	0.86	0.01	0.031	0.047
CE21	0	0.01	0.256	0.019
CE7	0.04	0.01	0.013	0.105
NST20	0.01	0.02	0.148	0.058
NST22	1	0.013	-0.006	0.088
(F) Cationic starch in liquid media after 4 days at 25°C; c0=0.5g/L.
ISOLATE	c/c0	RSE of c/c0	OD600	RSE of OD600
BLU19	0.85	0.105	0.01	0.017
BLU23	0.74	0.348	0.01	0.011
Y14A	0.85	0.059	0.2	0.099
Y17	0.59	0.012	0.21	0.034
Y18	0.7	0.101	0.13	0.053
Y19	0.77	0.089	0.12	0.115
BLA14	0.85	0.037	0.18	0.157
BLA16	0.86	0.04	0.06	0.2
BLA19	0.83	0.01	0.12	0.045
WH5	0.86	0.064	0.02	0.125
WH8	0.86	0.083	0.16	0.054
RED14	0.94	0.037	0.02	0.005
RED14A	1	0.022	0.15	0.05
RED15A	1	0.013	0.02	0.051
RED16B	1	0.014	0.01	0.007
AKD4	0	0.011	0.43	0.021
AKD5	0	0.017	0.22	0.073
AKD19A	0	0.012	0.29	0.092
PVA19	0	0.015	0.29	0.058
PVA20	1	0.003	0.05	0.03
PVA3	0.86	0.293	0.23	0.085
PVA7	1	0.025	0.28	0.026
PVA14	1	0.007	0.03	0.012
LX8	0.9	0.281	0.14	0.279
LX11	1	0.015	0.02	0.051
LX13	1	0.015	0.01	0.033
RES9	0	0.018	0.27	0.119
RES13	0.02	0.022	0.25	0.048
RES15	0.01	0.009	0.21	0.017
AKD13	0	0.027	0.34	0.029
RES19	0	0.005	0.22	0.029
ST12	0.88	0.024	0.08	0.115
ST14	0.01	0.008	0.18	0.04
ST16	0	0.012	0.21	0.066
CST10	0.87	0.029	0.04	0.162
CST16	0.9	0.02	0.11	0.125
CST37	0	0.012	0.19	0.015
CST5	0.91	0.022	0.06	0.122
CE12	0.01	0.012	0.2	0.041
CE17	0.86	0.025	0.01	0.017
CE21	0.01	0.01	0.18	0.009
CE7	0.15	0.009	0.01	0.014
NST20	0	0.019	0.16	0.04
NST22	0.98	0.01	0.01	0.012
(G) AKD 4 g/L (l) and 0.25 g/L (s), resin 0.25 g/L (s), 5g/L cationic starch (s) and 5g/L cellulose (s); solid media 7 days at 25°C; AKD in liquid media 4 days at 25°C.
media	AKD (l)		AKD agar	RES agar	CST agar	CE agar
ISOLATE	c/c0	RSE	c/c0	c/c0	c/c0	c/c0
BLU19	0.95	0.003	0.64	0.79	1	0.72
BLU23	0.95	/	0.56	0.62	1	0.72
Y14A	0.86	0.015	1	1	1	1
Y17	0.76	0.011	1	1	1	1
Y18	0.86	0.034	1	1	1	0.93
Y19	0.75	0.017	1	1	1	1
BLA14	0.91	0.004	1	0.67	1	0.87
BLA16	0.95	0.007	1	1	1	1
BLA19	0.95	0.004	0.64	0.52	1	1
WH5	0.94	/	0.41	0.28	0.6	0.25
WH8	0.96	/	1	1	1	1
RED14	1	/	1	1	1	1
RED14A	0.99	0.002	0.75	0.67	0.97	0.64
RED15A	0.95	0.003	0.46	0.28	0.4	0.31
RED16B	0.98	0.003	NA	NA	NA	NA
AKD4	0.76	0.014	0.51	0.28	0.6	0.25
AKD5	0.62	0.01	0.68	0.82	0.65	0.56
AKD19A	0.77	0.028	NA	NA	NA	NA
PVA19	0.63	0.005	0.41	0.41	0.4	0.31
PVA20	0.98	0.006	1	0.82	1	0.87
PVA3	0.98	0.004	NA	NA	NA	NA
PVA7	0.97	0.006	NA	NA	NA	NA
PVA14	0.98	0.006	NA	NA	NA	NA
LX8	0.97	0.006	0.87	0.79	1	0.75
LX11	0.99	0.005	0.89	0.67	1	0.75
LX13	0.98	0.003	0.68	0.41	0.69	0.46
RES9	0.62	0.008	NA	NA	NA	NA
RES13	0.46	0.137	1	1	1	1
RES15	0.67	0.003	0.46	0.08	0.4	0.56
AKD13	0.93	0.008	0.81	0.67	0.69	0.64
RES19	0.52	0.006	0.31	0.28	0	0.31
ST12	0.98	0.01	NA	NA	NA	NA
ST14	0.6	0.014	0.31	0.41	0.34	0.46
ST16	0.59	0.014	0.56	0.62	0.4	0.56
CST10	0.97	0.004	0.87	0.79	1	0.78
CST16	0.95	0.014	0.75	1	1	1
CST37	0.58	0.013	0	0.35	0.34	0
CST5	0.95	0.007	1	1	1	1
CE12	0.58	0.001	0.25	0	0.14	0
CE17	0.95	0.003	0.51	0.41	0.56	0.56
CE21	0.54	0.011	0.25	0.08	0.4	0
CE7	0.92	0.005	1	1	1	0.84
NST20	0.95	0.006	0.75	0.67	0.73	0.6
NST22	0.99	0.003	1	1	1	1

## Sheet: Table B.4
Supplementary Table B.4.
(A) Results of the cross examination tests for the repertoire of carbon source use of 44 isolates with relative coefficients between the used and the initial carbon source concentration, CU /C0
The tests were: cometabolism of the blue, red dye and whitener in glucose and blue in NB (BLU_Glc, RED_Glc, WH_Glc, BLU_NB), degradation of soluble and cationic starch and AKD in liquid media ( ST_liq, CST_liq, AKD_liq) and tests on agar media for AKD, resin, cationic starch and cellulose (AKD_s, RESIN_s, CST_s and CE_s ).
Average activity for readily biodegradable compounds (RB), azo dyes and whitener was also calculated.
Isolate	Name with genus and inoculation source	BLU_Glc	BLU_NB	RED_Glc	WH_Glc	ST_liq	CST_liq	AKD_liq	AKD_s	CST_s	RESIN_s	CE_s	RB	AZO DYES	WHITENER
CE7	Paenibacillus sp. CE7-CF	0	NA	0.0468539	0.183526	0.956717	0.851502	0.151277	0	0	0	0.16	0.302785	0.0234269	0.183526
CST16	Brevibacterium sp. CST16-CF	0	NA	0.0542137	0.0831505	0	0.097807	0.0971375	0.25	0	0	0	0.0635635	0.0271068	0.0831505
RES9	Xanthomonadales bacterium sp. RES9-CF	0.834571	0.61	0.485987	0.126482	0.993566	1	0.710331	NA	NA	NA	NA	0.901299	0.643519	0.126482
AKD19A	Xanthomonadales bacterium sp. RES13-CF	0.692357	0.0783255	0.15296	0	0.987371	0.984921	1.00002	NA	NA	NA	NA	0.990771	0.307881	0
RES15	Xanthomonadales bacterium sp. RES15-CF	0.527689	0.75	0.427901	0	0.994089	0.985489	0.623872	0.54	0.6	0.92	0.44	0.729064	0.56853	0
AKD5	Xanthomonadales bacterium sp. AKD5-CF	1.00002	0.420351	0.49709	0.160849	0.990774	0.997649	0.718116	0.321111	0.351166	0.178997	0.444444	0.571751	0.639153	0.160849
ST14	Xanthomonadales bacterium sp. ST14-CF	0	0.68	0.0464689	0	0.989087	0.989694	0.738089	0.69	0.66	0.59	0.54	0.74241	0.242156	0
ST16	Xanthomonadales bacterium sp. ST16-CF	0	0.72	0.116172	0	0.985684	1.00413	0.767577	0.44	0.6	0.38	0.44	0.659627	0.278724	0
CST37	Xanthomonadales bacterium sp. CST37-CF	0	0.66	0.0445327	0.375934	0.999993	1	0.792819	1	0.66	0.65	1	0.87183	0.234844	0.375934
CE12	Xanthomonadales bacterium sp. CE12-CF	0	NA	0.1308	0	0.977221	0.994808	0.776699	0.75	0.86	1	1	0.90839	0.0654002	0
CE21	Xanthomonadales bacterium sp. CE21-CF	0	NA	0.0624719	0	1.00095	0.990262	0.862293	0.75	0.6	0.92	1	0.874787	0.0312359	0
PVA19	Xanthomonadales bacterium sp. PVA19-CF	0.827086	0.57	0.493732	0	1	1	0.69429	0.59	0.6	0.59	0.69	0.737756	0.630273	0
PVA7	Mycobacterium sp. PVA7-CF	0	NA	-0.00387241	0.210804	0.485685	0	0.0561688	NA	NA	NA	NA	0.180618	-0.0019362	0.210804
PVA20	Micrococcus sp. PVA20-CF	0.0411672	NA	0.0619585	0.579126	0.434818	0	0.0387118	0	0	0.18	0.13	0.111933	0.0515629	0.579126
CST10	Micrococcus sp. CST10-CF	0	NA	0.0638947	0.315035	0.0446076	0.126105	0.0635211	0.13	0	0.21	0.22	0.113462	0.0319474	0.315035
LX11	Micrococcus sp. LX11-CF	0	0	0.0503413	0.21666	0.431241	0	0.0251473	0.11	0	0.33	0.25	0.16377	0.0167804	0.21666
CST5	Staphylococcus sp. CST5-CF	0	NA	0.0683286	0.0861208	-0.00224551	0.0909883	0.0953682	0	0	0	0	0.0263016	0.0341643	0.0861208
PVA3	Staphylococcus sp. PVA3-CF	0.071107	NA	0.0271068	0.296882	0.52294	0.138265	0.038358	NA	NA	NA	NA	0.233188	0.0491069	0.296882
BLA14	Sphingomonas sp. BLA14-CF	0.54959	0.815899	0.999959	0.395073	0.264564	0.152432	0.161225	0	0	0.33	0.13	0.148317	0.788483	0.395073
ST12	Klebsiella sp. ST12-CF	0.430384	0.75	0	0	0.918327	0.120877	0.0349767	NA	NA	NA	NA	0.35806	0.393461	0
RES19	Aeromonas sp. RES19-BTP	0.830829	0.78	0.793843	0.726103	0.983329	1	0.891427	0.69	1	0.72	0.69	0.853537	0.801557	0.726103
BLA16	Stenotrophomonas sp. BLA16-BTP	0	0.72	0.109822	0.728857	0.158469	0.143568	0.0992999	0	0	0	0	0.0573338	0.276607	0.728857
WH8	Mycobacterium sp. WH8-BTP	0	0	0.0558744	0.328892	0.140844	0.136068	0.0714632	0	0	0	0	0.0497679	0.0186248	0.328892
BLU19	Microbacterium sp. BLU19-BTP	0.163028	0.852451	0.0905551	0.587287	0.164663	0.147318	0.0872688	0.36	0	0.21	0.28	0.178464	0.368678	0.587287
BLU23	Microbacterium sp. BLU23-BTP	0.0991614	0.939916	0.0809216	0.722527	0.176093	0.26	0.0945818	0.44	0	0.38	0.28	0.232954	0.373333	0.722527
NST20	Agromyces sp. NST20-BTP	0	NA	0.59	0	0.991966	1	0.0991426	0.25	0.27	0.33	0.4	0.477301	0.295	0
Y14A	Klebsiella sp. Y14A-BTP	0.660516	1	0.254325	0	0.697062	0.15	0.2	0	0	0	0	0.14958	0.63828	0
NST22	Staphylococcus sp. NST22-BTP	0	NA	-0.00390449	0	0.00386197	0.0245059	0.0102067	0	0	0	0	0.00551066	-0.00195225	0
AKD19A	Sphingobacterium sp. AKD19A-BTP	0.0898193	0.917723	0.68348	0	0.999412	1	0.432672	NA	NA	NA	NA	0.810695	0.563674	0
AKD13	Sphingobacterium sp. AKD13-BTP	0.21	0.99	0.77	0	1	1	0.13	0.19	0.31	0.33	0.36	0.474286	0.656667	0
RED14	Stenotrophomonas sp. RED14-BF	0	0	0.102115	0.218398	0.125226	0.0619709	0	0	0	0	0	0.0267425	0.0340384	0.218398
RED16B	Stenotrophomonas sp. RED16B-BF	0.24034	NA	0.084775	0.729433	0.408207	0	0.0404811	NA	NA	NA	NA	0.149563	0.162558	0.729433
PVA14	Phenylobacterium sp. PVA14-BF	0.0449097	0	0.0890654	0.689212	0.425657	0	0.0378862	NA	NA	NA	NA	0.154514	0.0446583	0.689212
BLA19	Stenotrophomonas sp. BLA19-BF	0.078993	0.89	0.111749	0.365723	0.250517	0.174025	0.0870329	0.36	0	0.48	0	0.193082	0.360247	0.365723
LX8	Micrococcus sp. LX8-BF	0.0598796	0	0.0619585	0.0152247	0.446858	0.100421	0.0586457	0.13	0	0.21	0.25	0.170846	0.0406127	0.0152247
RED14A	Micrococcus sp. RED14A-BF	0.0319333	0.86	0.0500943	0.999913	0.422603	0	0.0231422	0.25	0.03	0.33	0.36	0.202249	0.314009	0.999913
CE17	Agromyces sp.CE17-BF	0	NA	0.0175702	0	0.140757	0.142242	0.0943066	0.49	0.44	0.59	0.44	0.333901	0.0087851	0
WH5	Agromyces sp. WH5-BF	0.00840351	0.99	0.100189	0.474491	0.178885	0.136636	0.106377	0.59	0.4	0.72	0.75	0.4117	0.366197	0.474491
RED15A	Agromyces sp. RED15A-BF	0.132775	0.99	0.0828483	0.856616	NA	NA	NA	0.54	0.6	0.72	0.69	0.6375	0.401875	0.856616
LX13	Agromyces sp. LX13-BF	0.0336823	0.96	0.0638947	0.474895	0.449999	0	0.0372964	0.32	0.31	0.59	0.54	0.321042	0.352526	0.474895
AKD4	Cellulosimicrobium sp. AKD4-BF	0.186558	0.916418	0.0404608	0.723102	1	1	0.442344	0.49	0.4	0.72	0.75	0.686049	0.381145	0.723102
Y17	Pseudomonas sp. Y17-BF	0.280677	0.91	0.123309	0	0.305223	0.406316	0.455751	0	0	0	0	0.166756	0.437995	0
Y18	Pseudomonas sp. Y18-BF	0.230256	0.84	0.0924818	0	0.278175	0.30233	0.255115	0	0	0	0.07	0.129374	0.387579	0
Y19	Pseudomonas sp. Y19-BF	0	0.1	0.221571	-0.00374068	0.195637	0.230279	0.473916	0	0	0	0	0.128547	0.10719	-0.00374068
(B) The percentage of extreme degraders with above average results (cU/c0>0.5, for whitener cU/c0> 0.7 ) per inoculation source for readily biodegradable compounds (RB), azo dyes and whitener.
Inoculum source	Number of tested isolates (/)	Percentage of extreme degraders
		RB	Azo dye	Whitener	At least one type of additives
CF	20	0.5	0.25	0	0.45
BF	14	0.0714286	0	0.285714	0.29
BTP	10	0.3	0.4	0.4	0.7
(C) Missing values treatment:
13 missing values for BLU_NB test: NA equal 0.00.
8 missing values for tests on solid media: NA values imputed with simple-tree model using Orange software.
Name	Genus	Inoculum source	BLU_Glc	BLU_NB	RED_Glc	WH_Glc	ST_liq	CST_liq	AKD_liq	AKD_s	CST_s	RESIN_s	CE_s
CE7	Paenibacillus	CF	0	0	0.05	0.18	0.96	0.85	0.15	0	0	0	0.16
CST16	Brevibacterium	CF	0	0	0.05	0.08	0	0.1	0.1	0.25	0	0	0
RES9	Xanthomonadales bacterium	CF	0.83	0.61	0.49	0.13	0.99	1	0.71	0.2566	0.5008	0.4161	0.3953
RES13	Xanthomonadales bacterium	CF	0.69	0.08	0.15	0	0.99	0.98	1	0.2566	0.5008	0.4161	0.3953
RES15	Xanthomonadales bacterium	CF	0.53	0.75	0.43	0	0.99	0.99	0.62	0.54	0.6	0.92	0.44
AKD5	Xanthomonadales bacterium	CF	1	0.42	0.5	0.16	0.99	1	0.72	0.32	0.35	0.18	0.44
ST14	Xanthomonadales bacterium	CF	0	0.68	0.05	0	0.99	0.99	0.74	0.69	0.66	0.59	0.54
ST16	Xanthomonadales bacterium	CF	0	0.72	0.12	0	0.99	1	0.77	0.44	0.6	0.38	0.44
CST37	Xanthomonadales bacterium	CF	0	0.66	0.04	0.38	1	1	0.79	1	0.66	0.65	1
CE12	Xanthomonadales bacterium	CF	0	0	0.13	0	0.98	0.99	0.78	0.75	0.86	1	1
CE21	Xanthomonadales bacterium	CF	0	0	0.06	0	1	0.99	0.86	0.75	0.6	0.92	1
PVA19	Xanthomonadales bacterium	CF	0.83	0.57	0.49	0	1	1	0.69	0.59	0.6	0.59	0.69
PVA7	Mycobacterium	CF	0	0	0	0.21	0.49	0	0.06	0.1864	0.3033	0.4658	0.3033
PVA20	Micrococcus	CF	0.04	0	0.06	0.58	0.43	0	0.04	0	0	0.18	0.13
CST10	Micrococcus	CF	0	0	0.06	0.32	0.04	0.13	0.06	0.13	0	0.21	0.22
LX11	Micrococcus	CF	0	0	0.05	0.22	0.43	0	0.03	0.11	0	0.33	0.25
CST5	Staphylococcus	CF	0	0	0.07	0.09	0	0.09	0.1	0	0	0	0
PVA3	Staphylococcus	CF	0.07	0	0.03	0.3	0.52	0.14	0.04	0.1864	0.3033	0.4658	0.3033
BLA14	Sphingomonas	CF	0.55	0.82	1	0.4	0.26	0.15	0.16	0	0	0.33	0.13
ST12	Klebsiella	CF	0.43	0.75	0	0	0.92	0.12	0.03	0.1864	0.3033	0.4161	0.3033
RES19	Aeromonas	BTP	0.83	0.78	0.79	0.73	0.98	1	0.89	0.69	1	0.72	0.69
BLA16	Stenotrophomonas	BTP	0	0.72	0.11	0.73	0.16	0.14	0.1	0	0	0	0
WH8	Mycobacterium	BTP	0	0	0.06	0.33	0.14	0.14	0.07	0	0	0	0
BLU19	Microbacterium	BTP	0.16	0.85	0.09	0.59	0.16	0.15	0.09	0.36	0	0.21	0.28
BLU23	Microbacterium	BTP	0.1	0.94	0.08	0.72	0.18	0.26	0.09	0.44	0	0.38	0.28
NST20	Agromyces	BTP	0	0	0.59	0	0.99	1	0.1	0.25	0.27	0.33	0.4
Y14A	Klebsiella	BTP	0.66	1	0.25	0	0.7	0.15	0.2	0	0	0	0
NST22	Staphylococcus	BTP	0	0	0	0	0	0.02	0.01	0	0	0	0
AKD19A	Sphingobacterium	BTP	0.09	0.92	0.68	0	1	1	0.43	0.1864	0.3033	0.4161	0.3
AKD13	Sphingobacterium	BTP	0.21	0.99	0.77	0	1	1	0.13	0.19	0.31	0.33	0.36
RED14	Stenotrophomonas	BF	0	0	0.1	0.22	0.13	0.06	0	0	0	0	0
RED16B	Stenotrophomonas	BF	0.24	0	0.08	0.73	0.41	0	0.04	0.1864	0.1677	0.4658	0.3033
PVA14	Phenylobacterium	BF	0.04	0	0.09	0.69	0.43	0	0.04	0.1864	0.1677	0.4658	0.3033
BLA19	Stenotrophomonas	BF	0.08	0.89	0.11	0.37	0.25	0.17	0.09	0.36	0	0.48	0
LX8	Micrococcus	BF	0.06	0	0.06	0.02	0.45	0.1	0.06	0.13	0	0.21	0.25
RED14A	Micrococcus	BF	0.03	0.86	0.05	1	0.42	0	0.02	0.25	0.03	0.33	0.36
CE17	Agromyces	BF	0	0	0.02	0	0.14	0.14	0.09	0.49	0.44	0.59	0.44
WH5	Agromyces	BF	0.01	0.99	0.1	0.47	0.18	0.14	0.11	0.59	0.4	0.72	0.75
RED15A	Agromyces	BF	0.13	0.99	0.08	0.86	0.42	0	0.09	0.54	0.6	0.72	0.69
LX13	Agromyces	BF	0.03	0.96	0.06	0.47	0.45	0	0.04	0.32	0.31	0.59	0.54
AKD4	Cellulosimicrobium	BF	0.19	0.92	0.04	0.72	1	1	0.44	0.49	0.4	0.72	0.75
Y17	Pseudomonas	BF	0.28	0.91	0.12	0	0.31	0.41	0.46	0	0	0	0
Y18	Pseudomonas	BF	0.23	0.84	0.09	0	0.28	0.3	0.26	0	0	0	0.07
Y19	Pseudomonas	BF	0	0.1	0.22	0	0.2	0.23	0.47	0	0	0	0
(D) PC1, PC2 and PC3 of tests in liquid media with total of 85.3% explained variances. Most significant degradation abilities are marked in bold.
Components	Explained variances	BLU_Glc	BLU_NB	RED_Glc	WH_Glc	ST_liq	CST_liq	AKD_liq
PC1	0.539	0.255197	0.209985	0.209185	-0.1578	0.515412	0.626818	0.404439
PC2	0.229	0.161801	0.874176	0.134617	0.379907	-0.0866274	-0.161833	-0.116154
PC3	0.085	0.67369	-0.106433	0.492039	-0.402133	-0.256283	-0.24375	-0.0768476
(E) PC1, PC2 and PC3 of tests in liquid and solid media with total of 81.7% explained variances. Most significant degradation abilities are marked in bold.
Components	Explained variances	BLU_Glc	BLU_NB	RED_Glc	WH_Glc	ST_liq	CST_liq	AKD_liq	AKD_s	CST_s	RESIN_s	CE_s
PC1	0.504	0.179605	0.175094	0.142194	-0.0834096	0.442021	0.520114	0.35173	0.251887	0.322838	0.257887	0.293456
PC2	0.169	0.0926989	0.830076	0.0747331	0.434683	-0.11742	-0.213342	-0.138349	0.100917	-0.00257826	0.12266	0.0645602
PC3	0.145	0.383946	0.296155	0.340549	-0.290205	0.112435	0.220067	0.0725228	-0.348648	-0.226829	-0.410876	-0.395638
(F) Above- and below-average degraders with 1 for above- and 0 for below-average.
Isolate	Number of equally active isolates (above- /below-average)			Number of extreme degraders
	CST_s and CST_liq	AKD_s and AKD_liq	RED_Glc and BLU_Glc	CE_s	CST_s, RES_s, CE_s, AKD_s	ST_liq and AKD_liq	RED_Glc and BLU_Glc
CE7	0	1	1			0
CST16	1	1	1
RES9	NA	NA	0		NA	1
RES13	NA	NA	0		NA	1
RES15	1	1	0			1
AKD5	0	0	1			1	1
ST14	1	1	1	1	1	1
ST16	1	0	1			1
CST37	1	1	1	1	1	1
CE12	1	1	1	1	1	1
CE21	1	1	1	1	1	1
PVA19	1	1	0	1	1	1
PVA7	NA	NA	1		NA
PVA20	1	1	1
CST10	1	1	1
LX11	1	1	1
CST5	1	1	1
PVA3	NA	NA	1		NA
BLA14	1	1	1				1
ST12	NA	NA	1		NA
RES19	1	1	1	1	1	1	1
BLA16	1	1	1
WH8	1	1	1
BLU19	1	1	1
BLU23	1	1	1
NST20	0	1	0			0
Y14A	1	1	0
NST22	1	1	1
AKD19A	NA	NA	0		NA	0
AKD13	0	1	0			0
RED14	1	1	1
RED16B	NA	NA	1		NA
PVA14	NA	NA	1		NA
BLA19	1	1	1
LX8	1	1	1
RED14A	1	1	1
CE17	1	1	1
WH5	1	0	1	1
RED15A	0	0	1	1	1
LX13	1	1	1	1
AKD4	0	1	1	1		0
Y17	1	1	1
Y18	1	1	1
Y19	1	1	1
Total	0.833333	0.888889	0.818182	0.277778	0.194444	0.6875	0.0681818

## Sheet: Table B.5
Supplementary Table B.5. Raw results of co-culture tests. OD600 in hexaplicates and measurements of dissolved organic carbon (DOC) in triplicates; all 63 combinations of six selected bacteria after 72 hours at 25°C.
Blank is M9 salts, control is sterile medium.
Samples for DOC measurements 20x-33x diluted with ultrapure water 18.2 MΩ. DOC measurements repeated three times and only measurements with uniform chromatograms accepted.
Before the measurements TOC analyzer was standardized with calibration curve and standard with 10 mg/L C.
(A) Synthetic whitewater consisting of cationic starch, PVA, resin and direct blue 15 dye (weight ratios: 1:1:1:0.5);
Combination of bacteria	DOC						OD600
	1. p. (mg/L)	2. p. (mg/L)	3. p. (mg/L)	undiluted avg (mg/L)	RSE (%)	c/c0 (%)	1. p. (/)	2. p. (/)	3. p. (/)	4. p. (/)	5. p. (/)	6. p. (/)	average (/)	avg-blank (/)	RSE (%)
control	5.3	5.277	5.418	106.633	0.0289613	100	0.571	0.562	0.565	0.569	0.576	0.569	0.568667	0.485667	0.34777
control	0	0	0	0	0	0	0.555	0.55	0.549	0.546	0.534	0.546	0.546667	0.463333	0.52524
control	0	0	0	0	0	0	0.559	0.574	0.573	0.547	0	0.558	0.5622	0.478867	0.823802
control	0	0	0	0	0	0	0.546	0.542	0.558	0.555	0.568	0.564	0.5555	0.472167	0.740412
control	0	0	0	0	0	0	0.559	0.544	0.557	0.536	0.536	0.54	0.545333	0.462	0.768812
blank	0	0	0	0	0	0	0.082	0.081	0.083	0.089	0.082	0.083	0.0833333	0	1.40855
CST37	4.649	4.637	4.62	92.7067	0.00907481	86.9397	0.532	0.525	0.522	0.532	0.526	0.539	0.529333	0.446	0.477096
BLA14	4.744	4.715	4.609	93.7867	0.043748	87.9525	0.538	0.546	0.547	0.537	0.535	0.53	0.538833	0.4555	0.496633
AKD4	5.048	4.798	5.131	99.8467	0.100231	93.6355	0.586	0.572	0.558	0.571	0.571	0.559	0.5695	0.486167	0.734906
RED15A	5.28	5.209	5.346	105.567	0.0374714	98.9997	0.577	0.559	0.565	0.563	0.558	0.561	0.563833	0.4805	0.502513
Y14A	5.292	5.309	5.341	106.28	0.0135155	99.6686	0.562	0.556	0.59	0.559	0.573	0.547	0.5645	0.481167	1.09082
RES19	5.392	5.369	5.346	107.38	0.0123664	100.7	0.543	0.527	0.536	0.538	0.523	0.53	0.532833	0.4495	0.572164
CST37+BLA14	5.059	5.151	5.071	101.873	0.0283442	95.5361	0.529	0.534	0.527	0.523	0.525	0.531	0.528167	0.444833	0.310788
CST37+AKD4	4.962	4.89	4.899	98.34	0.0230318	92.2226	0.548	0.557	0.55	0.559	0.561	0.56	0.555833	0.4725	0.403407
CST37+RED15A	5.188	5.099	5.117	102.693	0.0264557	96.3051	0.545	0.552	0.546	0.553	0.547	0.54	0.547167	0.463833	0.357564
CST37+Y14A	5.131	5.234	5.3	104.433	0.0470868	97.9369	0.572	0.573	0.583	0.573	0.567	0.583	0.575167	0.491833	0.458718
CST37+RES19	5.47	5.418	5.576	109.76	0.0423562	102.932	0.539	0.522	0.524	0.539	0.521	0.519	0.527333	0.444	0.710668
BLA14+AKD4	5.358	5.409	5.518	108.567	0.0434652	101.813	0.527	0.533	0.527	0.528	0.529	0.534	0.529667	0.446333	0.237148
BLA14+RED15A	5.358	5.381	5.24	106.527	0.0409985	99.9	0.537	0.546	0.544	0.549	0.539	0.538	0.542167	0.458833	0.367093
BLA14+Y14A	5.501	5.51	5.424	109.567	0.0249078	102.751	0.558	0.55	0.548	0.53	0.54	0.557	0.547167	0.463833	0.795815
BLA14+RES19	4.333	4.184	4.379	85.9733	0.0684527	80.6252	0.51	0.52	0.511	0.516	0.52	0.515	0.515333	0.432	0.338584
AKD4+RED15A	4.64	4.6	4.87	94.0667	0.0894361	88.2151	0.528	0.531	0.529	0.533	0.538	0.539	0.533	0.449667	0.352667
AKD4+Y14A	4.262	4.293	4.284	85.5933	0.0107572	80.2688	0.566	0.559	0.559	0.565	0.573	0.581	0.567167	0.483833	0.61486
AKD4+RES19	4.864	4.738	4.798	96	0.0379029	90.0281	0.515	0.512	0.51	0.512	0.503	0.51	0.510333	0.427	0.322641
RED15A+Y14A	4.632	4.744	4.681	93.7133	0.0345903	87.8837	0.562	0.559	0.56	0.573	0.563	0.575	0.565333	0.482	0.497524
RED15A+RES19	4.758	4.804	4.681	94.9533	0.037788	89.0466	0.52	0.514	0.508	0.513	0.522	0.507	0.514	0.430667	0.484432
Y14A+RES19	4.279	4.379	4.345	86.6867	0.0338646	81.2942	0.543	0.532	0.536	0.54	0.552	0.552	0.5425	0.459167	0.620097
CST37+BLA14+AKD4	4.434	4.431	4.439	88.6933	0.00263079	83.176	0.511	0.518	0.518	0.517	0.531	0.53	0.520833	0.4375	0.621986
CST37+BLA14+RED15A	4.362	4.362	0	87.24	0	81.8131	0.51	0.528	0.514	0.519	0.522	0.516	0.518167	0.434833	0.49933
CST37+BLA14+Y14A	3.98	3.785	3.668	76.22	0.119391	71.4786	0.581	0.582	0.576	0.586	0.584	0.562	0.5785	0.495167	0.618043
CST37+BLA14+RES19	4.405	4.316	4.342	87.0867	0.0303397	81.6693	0.519	0.524	0.501	0.519	0.518	0.529	0.518333	0.435	0.744982
CST37+AKD4+RED15A	4.574	4.428	4.439	89.6067	0.0523855	84.0325	0.55	0.529	0.541	0.563	0.545	0.552	0.546667	0.463333	0.853659
CST37+AKD4+Y14A	4.649	4.663	4.764	93.84	0.0386042	88.0025	0.551	0.564	0.561	0.572	0.558	0.991	0.632833	0.5495	11.3282
CST37+AKD4+RES19	5.074	5.039	4.545	97.72	0.174784	91.6411	0.512	0.517	0.526	0.523	0.521	0.549	0.524667	0.441333	1.00212
CST37+RED15A+Y14A	5.6	5.8509	5.36601	112.113	0.124877	105.139	0.593	0.597	0.588	0.59	0.577	0.585	0.588333	0.505	0.480084
CST37+RED15A+RES19	5.7	5.29598	6.62331	117.462	0.334423	110.155	0.548	0.524	0.523	0.539	0.523	0.518	0.529167	0.445833	0.898935
CST37+Y14A+RES19	4.29	4.196	4.181	84.4467	0.0403915	79.1935	0.532	0.527	0.527	0.535	0.521	0.528	0.528333	0.445	0.371115
BLA14+AKD4+RED15A	4.617	4.586	4.752	93.0333	0.0547745	87.246	0.537	0.552	0.546	0.546	0.54	0.532	0.542167	0.458833	0.543861
BLA14+AKD4+Y14A	4.227	4.307	4.267	85.34	0.0270612	80.0313	0.552	0.544	0.538	0.544	0.538	0.539	0.5425	0.459167	0.408729
BLA14+AKD4+RES19	4.284	4.388	4.35	86.8133	0.0349978	81.4129	0.52	0.51	0.509	0.517	0.518	0.512	0.514333	0.431	0.364315
BLA14+RED15A+Y14A	4.224	4.419	4.2	85.62	0.0809939	80.2938	0.572	0.545	0.533	0.543	0.536	0.538	0.5445	0.461167	1.06324
BLA14+RED15A+RES19	4.422	4.554	4.505	89.8733	0.042865	84.2826	0.52	0.515	0.545	0.519	0.511	0.519	0.5215	0.438167	0.939075
BLA14+Y14A+RES19	4.115	4.273	4.247	84.2333	0.058068	78.9934	0.544	0.541	0.539	0.525	0.53	0.523	0.533667	0.450333	0.676773
AKD4+RED15A+Y14A	4.835	4.833	4.861	96.86	0.00931086	90.8346	0.742	0.692	0.642	0.602	0.582	0.513	0.628833	0.5455	5.29824
AKD4+RED15A+RES19	4.913	4.792	4.81	96.7667	0.0389527	90.7471	0.546	0.522	0.531	0.543	0.529	0.664	0.555833	0.4725	3.94749
AKD4+Y14A+RES19	5.077	5.165	5.108	102.333	0.0251828	95.9675	0.533	0.763	0.536	0.613	0.545	0.541	0.5885	0.505167	6.28453
RED15A+Y14A+RES19	5.094	5.022	5.062	101.187	0.0205831	94.8922	0.539	0.547	0.538	0.527	0.618	0.674	0.573833	0.4905	4.19627
CST37+BLA14+AKD4+RED15A	4.85	4.729	4.83	96.06	0.0389837	90.0844	0.535	1.099	0.613	0.556	0.519	0.513	0.639167	0.555833	14.5722
CST37+BLA14+AKD4+Y14A	3.005	3.174	3.349	63.52	0.156343	59.5686	0.58	0.586	0.587	0.581	0.6	0.587	0.586833	0.5035	0.496653
CST37+BLA14+AKD4+RES19	3.461	3.406	3.306	67.82	0.066896	63.6011	0.516	0.522	0.51	0.519	0.523	0.519	0.518167	0.434833	0.370941
CST37+BLA14+RED15A+Y14A	3.203	3.283	3.137	64.1533	0.0657972	60.1626	0.576	0.573	0.569	0.566	0.572	0.561	0.5695	0.486167	0.386703
CST37+BLA14+RED15A+RES19	3.441	3.24	0	66.81	0.122823	62.654	0.533	0.521	0.519	0.53	0.518	0.523	0.524	0.440667	0.477735
CST37+BLA14+Y14A+RES19	0	3.679	3.3	69.79	0.221702	65.4486	0.518	0.536	0.542	0.54	0.529	0.556	0.536833	0.4535	0.974378
CST37+AKD4+RED15A+Y14A	0	3.957	0	79.14	0	74.2169	0.559	0.571	0.574	0.592	0.581	0.576	0.5755	0.492167	0.775466
CST37+AKD4+RED15A+RES19	4.267	3.742	0	80.09	0.267612	75.1078	0.514	0.517	0.528	0.526	0.518	0.528	0.521833	0.4385	0.485846
CST37+AKD4+Y14A+RES19	4.422	4.532	4.51	89.76	0.748787	83.8879	0.515	0.514	0.518	0.517	0.519	0.518	0.517	0.516857	0.433857
CST37+RED15A+Y14A+RES19	4.422	4.02	0	84.42	0.194404	79.1685	0.522	0.471	0.523	0.529	0.495	0.516	0.509333	0.426	1.77548
BLA14+AKD4+RED15A+Y14A	3.794	4.669	0	84.63	0.422093	79.3654	0.564	0.559	0.554	0.555	0.566	0.57	0.561333	0.478	0.463792
BLA14+AKD4+RED15A+RES19	4.508	4.075	3.88	83.0867	0.223353	77.9181	0.504	0.514	0.515	0.518	0.518	0.519	0.514667	0.431333	0.442126
BLA14+AKD4+Y14A+RES19	4.51	4.532	4.564	90.7067	0.34567	84.7726	0.504	0.515	0.515	0.511	0.518	0.517	0.519	0.514143	0.431143
BLA14+RED15A+Y14A+RES19	3.877	3.627	3.642	74.3067	0.108939	69.6843	0.526	0.527	0.525	0.528	0.535	0.531	0.528667	0.445333	0.28756
AKD4+RED15A+Y14A+RES19	3.696	3.914	4.164	78.4933	0.172251	73.6105	0.534	0.531	0.532	0.53	0.525	0.534	0.531	0.447667	0.257299
CST37+BLA14+AKD4+RED15A+Y14A	4.313	4.299	4.284	85.9733	0.00973934	80.6252	0.553	0.543	0.556	0.554	0.56	0.562	0.554667	0.471333	0.491908
CST37+BLA14+AKD4+RED15A+RES19	4.056	4.207	4.032	81.9667	0.0668238	76.8678	0.513	0.515	0.514	0.512	0.511	0.518	0.513833	0.4305	0.1973
CST37+BLA14+AKD4+Y14A+RES19	4.158	4.175	4.147	83.2	0.0097891	78.0244	0.535	0.527	0.53	0.523	0.516	0.512	0.523833	0.4405	0.674785
CST37+BLA14+RED15A+Y14A+RES19	4.319	4.218	4.322	85.7267	0.0398682	80.3939	0.533	0.521	0.519	0.525	0.529	0.518	0.524167	0.440833	0.463182
CST37+AKD4+RED15A+Y14A+RES19	6.05364	5.84292	5.54944	116.307	0.125703	109.072	0.535	0.524	0.523	0.52	0.536	0.536	0.529	0.445667	0.573374
BLA14+AKD4+RED15A+Y14A+RES19	4.33	4.095	4.101	83.5067	0.0926306	78.312	0.541	0.526	0.519	0.528	0.516	0.522	0.525333	0.442	0.687508
CST37+BLA14+AKD4+RED15A+Y14A+RES19	4.25	4.296	4.204	85	0.0312448	79.7124	0.515	0.523	0.523	0.525	0.53	0.54	0.526	0.442667	0.651216
(B) Industrial whitewater (sterile);
Combination of bacteria	DOC						OD600
	1. p. (mg/L)	2. p. (mg/L)	3. p. (mg/L)	undiluted avg (mg/L)	RSE (%)	c/c0 (%)	1. p. (/)	2. p. (/)	3. p. (/)	4. p. (/)	5. p. (/)	6. p. (/)	average (/)	avg-blank (/)	RSE (/)
control	9.875	9.149	9.367	189.273	0.0227268	100	0.109	0.089	0.102	0.108	0.09	0.096	0.099	0.0165	0.0359498
control	0	0	0	0	0	0	0.084	0.092	0.1	0.092	0.102	0.107	0.0961667	0.0136667	0.0354588
control	0	0	0	0	0	0	0.097	0.094	0.103	0.094	0	0.098	0.0972	0.0142	0.015546
control	0	0	0	0	0	0	0.089	0.097	0.111	0.109	0.113	0.112	0.105167	0.0175	0.0382259
control	0	0	0	0	0	0	0.089	0.111	0	0	0	0.111	0.103667	0.016	0.0500204
blank	0	0	0	0	0	0	0.082	0.08	0.083	0.083	0.083	0.084	0.0825	0	0.00682099
blank	0	0	0	0	0	0	0.081	0.08	0.083	0.082	0.081	0.082	0.0815	0	0.00525367
blank	0	0	0	0	0	0	0.083	0.083	0.082	0.087	0.082	0.081	0.083	0	0.0103175
blank	0	0	0	0	0	0	0.098	0.083	0.089	0.087	0.086	0.083	0.0876667	0	0.025956
blank	0	0	0	0	0	0	0.083	0.091	0.086	0	0.095	0.082	0.0874	0	0.0257119
CST37	8.844	8.856	8.443	174.287	0.0155733	92.082	0.105	0.113	0.087	0.111	0.098	0.093	0.101167	0.0186667	0.0415013
BLA14	8.6	8.8	8.7	174	0.00663621	91.9305	0.158	0.146	0.164	0.164	0.144	0.15	0.154333	0.0718333	0.0235213
AKD4	8.15	8.136	8.078	162.427	0.00271389	85.8159	0.089	0.089	0.09	0.117	0.104	0.097	0.0976667	0.0151667	0.0466717
RED15A	6.715	6.85	6.767	169.433	0.00464043	89.5178	0.128	0.094	0.093	0.094	0.105	0.093	0.101167	0.0186667	0.0562308
Y14A	8.236	8.227	8.184	164.313	0.00195299	86.8127	0.109	0.106	0.112	0.095	0.092	0.093	0.101167	0.0186667	0.0356778
RES19	6.457	6.348	6.276	159.008	0.00827203	84.0099	0.119	0.1	0.087	0.092	0.09	0.09	0.0963333	0.0138333	0.0506185
CST37+BLA14	5.398	5.386	5.395	134.825	0.000668561	71.233	0.14	0.14	0.142	0.148	0.142	0.157	0.144833	0.0623333	0.0187328
CST37+AKD4	8.236	8.055	7.978	161.793	0.00945262	85.4813	0.088	0.089	0.09	0.097	0.088	0.089	0.0901667	0.00766667	0.0155312
CST37+RED15A	8.52	8.104	8.245	165.793	0.014735	87.5947	0.099	0.112	0.091	0.091	0.09	0.1	0.0971667	0.0146667	0.0355933
CST37+Y14A	8.288	8.081	8.07	162.927	0.00870385	86.0801	0.101	0.093	v,	0.104	0.09	0.09	0.0956	0.0131	0.0277739
CST37+RES19	8.368	8.153	8.199	164.8	0.00793241	87.0698	0.095	0.117	0.101	0.101	0.097	0.117	0.104667	0.0221667	0.038349
BLA14+AKD4	5.125	5.2	5.054	128.158	0.00822261	67.7107	0.162	0.157	0.163	0.138	0.137	0.161	0.153	0.0705	0.032505
BLA14+RED15A	6.93	6.844	6.79	137.093	0.00594703	72.4314	0.163	0.15	0.148	0.175	0.156	0.144	0.156	0.0735	0.0299298
BLA14+Y14A	7.062	6.985	6.893	139.6	0.00699858	73.7558	0.23	0.214	0.143	0.151	0.138	0.138	0.169	0.0865	0.10058
BLA14+RES19	6.844	6.678	6.781	135.353	0.00714893	71.5121	0.142	0.141	0.147	0.146	0.141	0.172	0.148167	0.0656667	0.0329451
AKD4+RED15A	8.38	8.259	8.279	166.12	0.00450852	87.7673	0.09	0.096	0.097	0.09	0.105	0.105	0.0971667	0.0146667	0.0282993
AKD4+Y14A	9.146	8.77	8.701	177.447	0.015585	93.7515	0.104	0.099	0.103	0.104	0.102	0.094	0.101	0.0185	0.0157589
AKD4+RES19	8.457	8.325	8.259	166.94	0.00697335	88.2005	0.09	0.09	0.088	0.089	0.097	0.111	0.0941667	0.0116667	0.0383299
RED15A+Y14A	8.672	8.225	8.463	169.067	0.0152754	89.3241	0.115	0.106	0.094	0.106	0.099	0.113	0.1055	0.023	0.0310297
RED15A+RES19	8.856	8.618	8.457	172.873	0.013408	91.3353	0.101	0.1	0.091	0.098	0.101	0.113	0.100667	0.0181667	0.0288669
Y14A+RES19	8.471	8.248	8.299	166.787	0.00808931	88.1195	0.104	0.112	0.111	0.099	0.099	0.099	0.104	0.0215	0.0240705
CST37+BLA14+AKD4	6.575	6.313	6.336	128.16	0.0130717	67.7116	0.144	0.143	0.134	0.14	0.135	0.147	0.1405	0.058	0.0150143
CST37+BLA14+RED15A	6.509	6.445	6.454	129.387	0.00309194	68.3597	0.158	0.142	0.137	0.142	0.145	0.137	0.1435	0.061	0.0220918
CST37+BLA14+Y14A	6.81	6.488	6.592	132.6	0.01431	70.0574	0.147	0.153	0.14	0.152	0.155	0.137	0.147333	0.0648333	0.0204873
CST37+BLA14+RES19	6.83	6.655	6.62	134.033	0.0096927	70.8147	0.138	0.132	0.133	0.131	0.131	0.136	0.1335	0.051	0.00881013
CST37+AKD4+RED15A	8.453	8.723	8.71	172.573	0.000509427	91.1768	0.094	0.099	0.095	0.106	0.1	0.104	0.0996667	0.0171667	0.0145483
CST37+AKD4+Y14A	8.951	8.624	8.718	175.287	0.0110902	92.6103	0.094	0.094	0.095	0.102	0.1	0.095	0.0966667	0.0141667	0.0145483
CST37+AKD4+RES19	8.388	8.205	8.288	165.873	0.00637878	87.6369	0.105	0.106	0.09	0.099	0.092	0.104	0.0993333	0.0168333	0.0284345
CST37+RED15A+Y14A	7.943	7.797	7.688	156.187	0.00945919	82.5191	0.118	0.108	0.115	0.115	0.139	0.134	0.1215	0.0385	0.0409184
CST37+RED15A+RES19	6.15	6.224	6.181	123.7	0.00346894	65.3552	0.131	0.123	0.147	0.156	0.131	0.108	0.132667	0.0496667	0.052536
CST37+Y14A+RES19	8.526	7.751	7.834	160.74	0.0305675	84.9248	0.114	0.148	0.121	0.13	0.123	0.115	0.125167	0.0421667	0.0411234
BLA14+AKD4+RED15A	6.735	6.233	6.224	127.947	0.0263943	67.5989	0.139	0.139	0.138	0.146	0.149	0.139	0.141667	0.054	0.0133518
BLA14+AKD4+Y14A	6.239	5.989	6.098	122.173	0.0118464	64.5486	0.232	0.185	0.178	0.168	0.166	0.162	0.181833	0.0988333	0.0583473
BLA14+AKD4+RES19	6.299	6.138	6.113	123.667	0.00942564	65.3376	0.139	0.142	0.152	0.15	0.168	0.154	0.150833	0.0678333	0.0277302
BLA14+RED15A+Y14A	6.176	6.219	6.095	123.267	0.00589805	65.1263	0.214	0.171	0.17	0.164	0.15	0.157	0.171	0.088	0.0537673
BLA14+RED15A+RES19	6.084	5.975	6.055	120.76	0.00539805	63.8019	0.154	0.162	0.155	0.152	0.172	0.16	0.159167	0.0761667	0.0188074
BLA14+Y14A+RES19	6.319	6.354	6.173	125.64	0.00882341	66.3802	0.161	0.16	0.158	0.166	0.15	0.161	0.159333	0.0763333	0.0135257
AKD4+RED15A+Y14A	7.918	7.923	7.814	157.7	0.00450594	83.3187	0.121	0.112	0.105	0.125	0.129	0.127	0.119833	0.0368333	0.0321337
AKD4+RED15A+RES19	7.963	7.705	7.648	155.44	0.0124688	82.1246	0.119	0.12	0.106	0.12	0.124	0.107	0.116	0.033	0.0266173
AKD4+Y14A+RES19	7.765	7.536	7.55	123.7	0.00346894	65.3552	0.108	0.118	0.116	0.106	0.133	0.106	0.1145	0.0315	0.0371735
RED15A+Y14A+RES19	8.17	7.725	8.038	159.553	0.0165405	84.2978	0.116	0.125	0.108	0.118	0.233	0.099	0.133167	0.0501667	0.152417
CST37+BLA14+AKD4+RED15A	4.078	3.92	4.006	133.364	0.0114138	70.4613	0.195	0.141	0.156	0.144	0.239	0.141	0.169333	0.0863333	0.0960582
CST37+BLA14+AKD4+Y14A	6.084	5.978	5.983	120.3	0.0287034	63.5589	0.148	0.157	0.167	0.164	0.167	0.168	0.161833	0.0741667	0.01989
CST37+BLA14+AKD4+RES19	5.995	5.731	5.653	115.86	0.0893142	61.2131	0.15	0.155	0.165	0.148	0.171	0.164	0.158833	0.0711667	0.0236365
CST37+BLA14+RED15A+Y14A	5.966	6.061	6.187	121.427	0.0527117	64.1541	0.155	0.152	0.155	0.146	0.155	0.204	0.161167	0.0735	0.0538878
CST37+BLA14+RED15A+RES19	3.808	3.739	3.708	125.043	0.00787759	66.0648	0.173	0.184	0.168	0.173	0.163	0.171	0.172	0.0843333	0.0165808
CST37+BLA14+Y14A+RES19	6.887	6.348	6.37	130.7	0.0269494	69.0536	0.154	0.16	0.157	0.157	0.157	0.16	0.1575	0.0698333	0.00585368
CST37+AKD4+RED15A+Y14A	7.677	7.636	7.843	154.373	0.00819874	81.5611	0.117	0.115	0.114	0.15	0.13	0.104	0.121667	0.034	0.0542991
CST37+AKD4+RED15A+RES19	7.829	7.757	7.565	154.34	0.01021	81.5434	0.129	0.116	0.139	0.143	0.133	0.126	0.131	0.0433333	0.0300858
CST37+AKD4+Y14A+RES19	8.19	8.144	8.11	162.96	0.00284493	86.0977	0.115	0.123	0.147	0.112	0.12	0.107	0.120667	0.033	0.047687
CST37+RED15A+Y14A+RES19	7.611	7.53	7.636	151.847	0.00421363	80.2261	0.131	0.106	0.122	0.117	0.119	0.1	0.115833	0.0281667	0.0394623
BLA14+AKD4+RED15A+Y14A	6.388	6.288	6.42	127.307	0.00624552	67.2608	0.152	0.153	0.153	0.144	0.151	0.153	0.151	0.0633333	0.00952047
BLA14+AKD4+RED15A+RES19	3.802	3.731	3.662	124.376	0.0108305	65.7126	0.153	0.155	0.16	0.161	0.209	0.165	0.167167	0.0795	0.0511437
BLA14+AKD4+Y14A+RES19	0	3.954	0	130.482	0	69.0381	0.12	0.129	0.132	0.126	0.124	0.13	0.126833	0.0391667	0.0141651
BLA14+RED15A+Y14A+RES19	3.177	3.188	3.154	126.92	0.00315684	67.0565	0.171	0.162	0.245	0.168	0.161	0.168	0.179167	0.0915	0.0740093
AKD4+RED15A+Y14A+RES19	8.041	7.829	7.655	156.833	0.0142327	82.8608	0.124	0.124	0.133	0.121	0.384	0.114	0.166667	0.079	0.261229
CST37+BLA14+AKD4+RED15A+Y14A	6.982	6.821	6.922	138.167	0.00679995	72.9985	0.244	0.301	0.166	0.155	0.172	0.166	0.200667	0.113	0.119516
CST37+BLA14+AKD4+RED15A+RES19	6.431	0		128.62	0	67.9546	0.24	0.151	0.169	0.321	0.259	0.19	0.221667	0.134	0.117546
CST37+BLA14+AKD4+Y14A+RES19	7.639	7.659	9.677	166.5	0.0812042	87.968	0.103	0.114	0.147	0.115	0.143	0.157	0.129833	0.0421667	0.0688449
CST37+BLA14+RED15A+Y14A+RES19	3.995	3.805	3.891	129.887	0.0140955	68.624	0.152	0.146	0.147	0.167	0.16	0.148	0.153333	0.0656667	0.0224451
CST37+AKD4+RED15A+Y14A+RES19	6.632	6.526	6.322	129.867	0.0140094	68.6133	0.158	0.144	0.135	0.145	0.142	0.139	0.143833	0.0561667	0.0222347
BLA14+AKD4+RED15A+Y14A+RES19	7.105	0	0	142.1	0	75.0766	0.111	0.109	0.159	0.131	0.149	0.124	0.1305	0.0428333	0.0631816
CST37+BLA14+AKD4+RED15A+Y14A+RES19	7.453	7.309	7.45	148.08	0.00641652	78.2361	0.123	0.104	0.125	0.109	0.129	0.168	0.126333	0.0386667	0.0730542

## Sheet: Table B.6
Supplementary Table B.6.
(A) Parameters of the whitewater during the proof-of-concept pilot experiment.
The control experiment in 250-mL flasks 15 h at 25°C, 50 rpm, in triplicates; each parallel conatained 190 mL clean carriers, 220 mL of whitewater, 2 carriers with immobilised alginate.
Sample	t	NH4+	PO43-	total N	total P	O2	pH	COD	COD <0.2 mm	c/c0_COD	c/c0_COD <0.2 mm
	(day)	(mg/L)	(mg/L)	(mg/L)	(mg/L)	(mg/L)	(/)	(mg/L)	(mg/L)	(%)	(%)
Inflow	1	2.2	/	15	1	/	7.6	196	183
	2	2.5	0.7	19	1	/	7.5	196	185
	3	1.5	0.4	/	/	/	6.7	177	160
	6	1.8	0.5	/	/	/	6.8	172	153
	7	3	0.5	/	/	/	6.8	175	155
	21	/	/	/	/	/	6.8	400	/
Outflow	1	1.1	/	15	1	8.2	7.6	157	58.9	80.102	32.1858
	2	2.2	0.6	16	1	8.2	8.1	107	64.7	54.5918	34.973
	3	3.8	0.5	/	/	8.2	7.9	88.1	75.2	49.774	47
	6	6.3	0.3	/	/	8.2	8	85.5	72.8	49.7093	47.5817
	7	4.8	0.4	/	/	8.2	7.9	71.7	69.8	40.9714	45.0323
	21	/	/	/	/	8.2	7.9	50	/	12.5	/
Control *	0	/	/	/	/	/	/	300±7%	/
	0.625	/	/	/	/	/	/	310±6%	/	100	/
* 5% increase in COD after 15 hours can be attributed to the dissolution of alginate; the COD of the unsterile whitewater in the stock 1 m3 IBT container with COD:N:P = 100:5:1 decreased in 7 days for 11%.
(B) CFU/carrier:
day 0: CFU/carrier of the 400 mL freshly immobilized carriers. Immobilization was achieved by 1.3×109, 3.1×109, 4.2×109 and 2.8×108 CFU/mL of RES19, CST37, AKD4 and BLA14, respectively.
day 1: CFU/carrier* = CFU/carrier × 400 mL / 25000 mL; assessed amount: if the cells immobilized on the 0.4 L carriers are ideally allocated to all 25 L of carriers that are inserted into the column)
day 7: CFU/carrier determined for carriers removed 20-30 cm below the top of the column.
Relative difference in CFU/carrier in 7 days (relative ∆) was calculated via equation: (CFU/carrier _day 7 - CFU/carrier_day 1) / CFU/carrier_day 1
t (day)	RES19			CST37			AKD4			BLA14			unknown microorganisms
	CFU/carrier	RSE (%)	relative ∆ (%)	CFU/carrier	RSE (%)	relative ∆ (%)	CFU/carrier	RSE (%)	relative ∆ (%)	CFU/carrier	RSE (%)	relative ∆ (%)	CFU/carrier	RSE (%)
0	3130000	9		4440000	10		21200000	16		2660000	3		/	/
1*	50080	/		71040	/		339200	/		42560	/		/	/
7	61300	18	0.224042	111000	12	0.5625	410000	69	0.208726	44000	/	0.0338346	70000	/
